# Supplementary material for: Bayesian optimal discovery procedure for simultaneous significance testing
Source: BMC Bioinformatics. 2009 Jan 6;10:5. doi: 10.1186/1471-2105-10-5 (PMC2628883; doi:10.1186/1471-2105-10-5)
Supplement: Additional file 2 — List of selected DE genes under Scenario 1. This file contains the list of the DE genes, along with their true expression status, identified by the different methods from the Golden Spike dataset under Scenario 1 (excluding the 10144 non-spiked-in probsets). [file 1471-2105-10-5-S2.xls]

## Sheet: Sheet1
Bayes ODP		ODP		Post. Prob.		Shrunken t		Moderated t		Fox		IBMT
146781_at	2.44	141228_at	4	141200_at	4	150106_at	3.5	150106_at	3.5	142669_at	4	150106_at	3.5
150106_at	3.5	141231_at	4	141201_at	4	142669_at	4	142669_at	4	152961_at	3.5	142669_at	4
142741_at	4	141247_at	4	141214_at	4	153332_at	4	153332_at	4	151940_at	3	153332_at	4
154038_at	4	141300_at	4	141216_at	4	152989_at	3.5	152989_at	3.5	153324_at	4	152989_at	3.5
153332_at	4	141316_at	4	141221_at	4	154085_at	4	154085_at	4	153434_at	4	154085_at	4
147799_at	4	142404_s_at	3.5	141223_at	1	141216_at	4	141216_at	4	153437_at	4	141216_at	4
154085_at	4	142926_at	4	141225_at	4	151859_at	1.2	152450_at	3	142350_at	3.5	152450_at	3
141216_at	4	144345_s_at	3	141226_at	4	147737_at	4	147737_at	4	154340_at	4	147737_at	4
147737_at	4	147737_at	4	141228_at	4	152450_at	3	142399_at	3.5	152722_at	3.5	142399_at	3.5
142669_at	4	149656_at	4	141229_at	4	142399_at	3.5	152694_at	3.5	152450_at	3	152694_at	3.5
142923_at	4	151789_at	3	141231_at	4	152115_at	1	152873_at	3.5	141216_at	4	141247_at	4
152989_at	3.5	151947_at	3	141235_at	4	152694_at	3.5	141247_at	4	154110_at	4	152873_at	3.5
142399_at	3.5	152328_at	3	141241_at	4	152873_at	3.5	152961_at	3.5	152770_at	3.5	152961_at	3.5
152873_at	3.5	152395_at	3	141245_at	4	155149_at	2.5	151596_s_at	1.2	154038_at	4	142923_at	4
153434_at	4	152722_at	3.5	141247_at	4	141247_at	4	142923_at	4	141214_at	4	152698_at	3.5
152698_at	3.5	152775_at	3.5	141253_at	4	151596_s_at	1.2	152698_at	3.5	152698_at	3.5	142926_at	4
154034_at	4	152875_at	3.5	141255_at	4	142923_at	4	142926_at	4	141229_at	4	154340_at	4
152770_at	3.5	153017_at	3.5	141257_at	4	152961_at	3.5	154340_at	4	153339_at	4	153437_at	4
141247_at	4	153426_at	4	141261_at	4	142926_at	4	153437_at	4	141225_at	4	151940_at	3
154393_at	4	154092_at	4	141264_at	4	152698_at	3.5	151940_at	3	154085_at	4	141300_at	4
152961_at	3.5	154888_at	2.5	141266_at	4	154340_at	4	141300_at	4	154113_at	4	142280_at	3
154099_at	4	154896_at	2.5	141270_at	4	153278_at	1	142280_at	3	153332_at	4	151596_s_at	1.2
154340_at	4	154900_at	2.5	141272_at	4	153437_at	4	154393_at	4	154192_at	4	154393_at	4
141300_at	4	154945_at	2.5	141273_at	4	141300_at	4	154034_at	4	154034_at	4	154034_at	4
152875_at	3.5	154034_at	4	141274_at	4	154393_at	4	153324_at	4	141253_at	4	153017_at	3.5
153324_at	4	152166_at	1	141276_at	4	154034_at	4	153434_at	4	152902_at	3.5	153324_at	4
141272_at	4	153038_at	3.5	141282_at	1	153324_at	4	153017_at	3.5	153038_at	3.5	153434_at	4
153046_at	3.5	153434_at	4	141287_at	4	152770_at	3.5	154099_at	4	154378_at	4	154099_at	4
141245_at	4	153339_at	4	141300_at	4	153434_at	4	142350_at	3.5	152989_at	3.5	142350_at	3.5
142926_at	4	154338_at	4	141311_at	4	151940_at	3	154319_at	4	153429_at	4	152770_at	3.5
154110_at	4	147419_at	4	141312_at	4	154319_at	4	152770_at	3.5	142923_at	4	154319_at	4
154319_at	4	153044_at	3.5	141316_at	4	154099_at	4	153046_at	3.5	154319_at	4	153046_at	3.5
141225_at	4	142669_at	4	141320_at	4	153017_at	3.5	141214_at	4	152875_at	3.5	155058_at	2.5
153017_at	3.5	141274_at	4	141338_at	4	142280_at	3	152722_at	3.5	147799_at	4	141214_at	4
152674_at	3.5	152695_at	3.5	142220_at	3	153046_at	3.5	154578_at	2.5	142741_at	4	155149_at	2.5
152902_at	3.5	152682_at	3.5	142280_at	3	142350_at	3.5	152875_at	3.5	152943_at	3.5	151947_at	3
152722_at	3.5	154085_at	4	142336_at	3.5	154038_at	4	141272_at	4	142926_at	4	154578_at	2.5
141229_at	4	142764_at	3.5	142350_at	3.5	152875_at	3.5	150944_at	3	154197_at	2.5	152722_at	3.5
154113_at	4	153332_at	4	142380_at	3.5	152722_at	3.5	154038_at	4	152674_at	3.5	152875_at	3.5
152839_at	3.5	153437_at	4	142399_at	3.5	141272_at	4	151947_at	3	141264_at	4	150944_at	3
153025_at	3.5	142255_at	3	142403_at	3.5	141214_at	4	152978_at	3.5	154380_at	4	141272_at	4
154192_at	4	154156_at	4	142494_at	3.5	155058_at	2.5	141225_at	4	142399_at	3.5	154038_at	4
154380_at	4	154378_at	4	142574_at	4	141225_at	4	154110_at	4	142930_at	4	141225_at	4
154338_at	4	154340_at	4	142667_at	4	154578_at	2.5	154641_at	1	152881_at	3.5	152978_at	3.5
153339_at	4	144290_at	3.5	142669_at	4	154380_at	4	155058_at	2.5	141247_at	4	154110_at	4
141253_at	4	150944_at	3	142692_at	4	154110_at	4	154380_at	4	153017_at	3.5	154380_at	4
152887_at	3.5	153324_at	4	142741_at	4	150944_at	3	142255_at	3	143742_at	3.5	142255_at	3
154100_at	4	154096_at	4	142744_at	4	154641_at	1	154192_at	4	141266_at	4	154192_at	4
143742_at	3.5	142350_at	3.5	142764_at	3.5	153426_at	4	155149_at	2.5	152994_at	3.5	141229_at	4
153437_at	4	153429_at	4	142780_at	1	154192_at	4	141229_at	4	152873_at	3.5	153426_at	4
152188_at	3	151922_at	3	142922_at	4	142741_at	4	153426_at	4	142255_at	3	152674_at	3.5
154378_at	4	141216_at	4	142923_at	4	152978_at	3.5	152674_at	3.5	151805_at	3	152902_at	3.5
147977_at	4	152698_at	3.5	142926_at	4	141253_at	4	152902_at	3.5	141300_at	4	152839_at	3.5
152494_at	3	152276_at	1	142930_at	4	152674_at	3.5	152839_at	3.5	151947_at	3	152983_at	3.5
154339_at	4	152350_at	1	143232_at	4	141229_at	4	152983_at	3.5	141245_at	4	141253_at	4
152929_at	3.5	153303_at	1	143742_at	3.5	151947_at	3	141253_at	4	152990_at	3.5	154641_at	1
153038_at	3.5	154393_at	4	144064_at	1	152839_at	3.5	152994_at	3.5	154393_at	4	152994_at	3.5
152788_at	3.5	142234_at	1	144290_at	3.5	152902_at	3.5	154113_at	4	154896_at	2.5	153025_at	3.5
153306_at	3.5	154370_at	1.2	144345_s_at	3	142255_at	3	153025_at	3.5	144767_at	3.5	154113_at	4
153001_at	3.5	154324_at	1.2	144450_at	3.5	154113_at	4	144450_at	3.5	152841_at	3.5	144450_at	3.5
152694_at	3.5	141474_at	1	144591_at	4	153025_at	3.5	142741_at	4	141231_at	4	142741_at	4
147786_at	4	146781_at	2.44	144767_at	3.5	154378_at	4	154338_at	4	146781_at	2.44	154338_at	4
154409_at	4	154038_at	4	144949_at	3	152994_at	3.5	154378_at	4	144290_at	3.5	154378_at	4
154171_at	4	141773_at	1	145348_at	4	152983_at	3.5	151967_at	3	153004_at	3.5	151967_at	3
152943_at	3.5	154578_at	2.5	146781_at	2.44	154338_at	4	153339_at	4	142764_at	3.5	154970_at	2.5
153426_at	4	152770_at	3.5	146983_at	3	144450_at	3.5	147977_at	4	152775_at	3.5	153339_at	4
147928_at	4	152901_at	3.5	146984_at	3	147977_at	4	153012_at	3.5	153001_at	3.5	147977_at	4
141228_at	4	141214_at	4	147108_at	3	153339_at	4	142220_at	3	149656_at	4	153012_at	3.5
141266_at	4	152200_at	3	147130_at	4	154946_at	1	154970_at	2.5	147786_at	4	142220_at	3
152994_at	3.5	141245_at	4	147419_at	4	151967_at	3	152188_at	3	141221_at	4	152395_at	3
152599_at	3.5	153312_at	4	147737_at	4	154683_at	1	152395_at	3	147737_at	4	152188_at	3
153429_at	4	151859_at	1.2	147786_at	4	152188_at	3	154172_at	1	141316_at	4	152115_at	1
153096_at	3.5	152989_at	3.5	147799_at	4	153012_at	3.5	143742_at	3.5	147928_at	4	141631_at	1
142930_at	4	142574_at	4	147907_at	4	143742_at	3.5	152887_at	3.5	153046_at	3.5	152887_at	3.5
153012_at	3.5	152873_at	3.5	147928_at	4	153429_at	4	141631_at	1	142404_s_at	3.5	143742_at	3.5
152932_at	3.5	142741_at	4	147977_at	4	142220_at	3	147786_at	4	152694_at	3.5	147786_at	4
141316_at	4	154171_at	4	148199_at	3.5	147786_at	4	153429_at	4	152968_at	3.5	154172_at	1
144767_at	3.5	141311_at	4	148443_at	3	147799_at	4	154100_at	4	152395_at	3	153429_at	4
152349_at	1	155092_at	2.5	148527_at	3	142930_at	4	152990_at	3.5	154218_at	4	154100_at	4
152841_at	3.5	141479_at	1	148530_at	3	152887_at	3.5	154339_at	4	152966_at	3.5	152990_at	3.5
152881_at	3.5	141229_at	4	148694_at	4	154100_at	4	142930_at	4	141228_at	4	152999_at	3.5
152125_at	3	154881_at	1.78	148921_at	4	154339_at	4	152999_at	3.5	141270_at	4	154339_at	4
142922_at	4	152968_at	3.5	148923_at	4	154970_at	2.5	147799_at	4	154339_at	4	142930_at	4
152904_at	3.5	152694_at	3.5	149656_at	4	152395_at	3	153312_at	4	154092_at	4	153312_at	4
148923_at	4	142399_at	3.5	150106_at	3.5	153306_at	3.5	153306_at	3.5	153312_at	4	147799_at	4
151361_at	4	152135_at	1	150944_at	3	154957_at	2.5	142481_at	1	146983_at	3	153306_at	3.5
153004_at	3.5	142505_at	1	151361_at	4	152943_at	3.5	152943_at	3.5	152741_at	3.5	152943_at	3.5
152695_at	3.5	154110_at	4	151596_s_at	1.2	141631_at	1	153001_at	3.5	141338_at	4	155085_at	2.5
144450_at	3.5	152710_at	1.7	151607_at	4	154172_at	1	152695_at	3.5	151720_at	4	153001_at	3.5
142255_at	3	154339_at	4	151664_at	4	152999_at	3.5	152929_at	3.5	142667_at	4	152695_at	3.5
154197_at	2.5	144591_at	4	151666_s_at	4	141264_at	4	141264_at	4	141276_at	4	152929_at	3.5
141276_at	4	151361_at	4	151698_at	1	154197_at	2.5	152790_at	1	152650_at	3.5	141264_at	4
154218_at	4	141276_at	4	151720_at	4	142922_at	4	152494_at	3	152984_at	3.5	152494_at	3
152773_at	3.5	154086_at	4	151721_at	1	153001_at	3.5	153038_at	3.5	148443_at	3	142481_at	1
142764_at	3.5	141225_at	4	151805_at	3	152483_at	1	152788_at	3.5	154409_at	4	153038_at	3.5
152450_at	3	148694_at	4	151861_at	1	152929_at	3.5	154197_at	2.5	142922_at	4	152788_at	3.5
154096_at	4	142922_at	4	151940_at	3	152788_at	3.5	154634_at	1	154156_at	4	154634_at	1
146983_at	3	153046_at	3.5	151955_at	3	152494_at	3	142922_at	4	152599_at	3.5	154197_at	2.5
143232_at	4	150106_at	3.5	151967_at	3	152990_at	3.5	154964_at	1	154888_at	2.5	142922_at	4
144290_at	3.5	155056_at	1	151973_at	1	153038_at	3.5	152328_at	3	146984_at	3	152328_at	3
153042_at	3.5	147799_at	4	152119_at	1	153312_at	4	154801_at	1	153296_at	3.5	154964_at	1
141264_at	4	151664_at	4	152125_at	3	152695_at	3.5	142340_at	3.5	154397_at	4	152790_at	1
152741_at	3.5	154663_at	1	152171_at	3	152841_at	3.5	141266_at	4	153309_at	3.5	142340_at	3.5
152775_at	3.5	154380_at	4	152188_at	3	142481_at	1	152841_at	3.5	141305_at	4	141266_at	4
154397_at	4	141261_at	4	152200_at	3	141266_at	4	152115_at	1	148923_at	4	152841_at	3.5
141231_at	4	141287_at	4	152340_at	1	154964_at	1	154741_at	1	152929_at	3.5	154801_at	1
149656_at	4	141201_at	4	152349_at	1	141228_at	4	153004_at	3.5	152119_at	1	153004_at	3.5
148443_at	3	149768_s_at	3.5	152450_at	3	142764_at	3.5	155085_at	2.5	141257_at	4	154957_at	2.5
152988_at	3.5	152428_at	3	152494_at	3	151361_at	4	141228_at	4	141287_at	4	141228_at	4
154156_at	4	154056_at	4	152515_at	1	154409_at	4	154409_at	4	152948_at	3.5	154409_at	4
141270_at	4	147977_at	4	152553_at	3.5	153004_at	3.5	152019_at	1	152950_at	3.5	153042_at	3.5
141312_at	4	152709_at	1.7	152557_at	3.5	152119_at	1	153042_at	3.5	152773_at	3.5	152119_at	1
141241_at	4	152839_at	3.5	152599_at	3.5	152790_at	1	152119_at	1	141241_at	4	154741_at	1
151720_at	4	152674_at	3.5	152650_at	3.5	153096_at	3.5	151361_at	4	152658_at	3.5	151361_at	4
142350_at	3.5	142982_at	1	152658_at	3.5	153042_at	3.5	152881_at	3.5	152200_at	3	152950_at	3.5
152650_at	3.5	152773_at	3.5	152674_at	3.5	154663_at	1	152950_at	3.5	141272_at	4	152881_at	3.5
152766_at	3.5	152699_at	2.23	152682_at	3.5	152881_at	3.5	154218_at	4	141320_at	4	154218_at	4
148694_at	4	154197_at	2.5	152694_at	3.5	141316_at	4	151805_at	3	152839_at	3.5	151805_at	3
142574_at	4	142930_at	4	152695_at	3.5	154218_at	4	152901_at	3.5	152895_at	3.5	142908_at	2.5
141338_at	4	141549_at	1	152698_at	3.5	141245_at	4	142764_at	3.5	151967_at	3	152019_at	1
153298_at	3.5	151529_at	1.7	152722_at	3.5	142340_at	3.5	153096_at	3.5	152999_at	3.5	152901_at	3.5
141311_at	4	142742_at	4	152741_at	3.5	152932_at	3.5	141316_at	4	152188_at	3	142764_at	3.5
152968_at	3.5	154099_at	4	152766_at	3.5	154634_at	1	152932_at	3.5	141312_at	4	153096_at	3.5
153000_at	3.5	142911_at	2.5	152768_at	3.5	152328_at	3	152326_at	1	142367_at	3.5	154943_at	2.95
154092_at	4	153031_at	3.5	152770_at	3.5	152950_at	3.5	152599_at	3.5	152428_at	3	141316_at	4
152895_at	3.5	154409_at	4	152773_at	3.5	154801_at	1	154943_at	2.95	154100_at	4	152932_at	3.5
142220_at	3	152778_at	3.5	152775_at	3.5	155085_at	2.5	155164_at	1	153306_at	3.5	154683_at	1
146984_at	3	152943_at	3.5	152788_at	3.5	152901_at	3.5	151112_s_at	1	141274_at	4	141564_at	1
153296_at	3.5	152115_at	1	152799_at	3.5	151805_at	3	152125_at	3	152682_at	3.5	152326_at	1
151607_at	4	152728_at	1.75	152839_at	3.5	152599_at	3.5	142908_at	2.5	152778_at	3.5	151825_at	1
152882_at	3.5	154946_at	1	152841_at	3.5	154741_at	1	141245_at	4	154964_at	1	152599_at	3.5
153309_at	3.5	142744_at	4	152873_at	3.5	152019_at	1	141276_at	4	152882_at	3.5	152125_at	3
141221_at	4	147786_at	4	152875_at	3.5	141564_at	1	144767_at	3.5	152766_at	3.5	142872_at	2.5
153428_at	4	141481_at	1	152881_at	3.5	154458_at	1	152934_at	3.5	153025_at	3.5	141245_at	4
154398_at	4	152881_at	3.5	152882_at	3.5	141276_at	4	151825_at	1	144345_s_at	3	152380_at	1
154279_at	4	152966_at	3.5	152887_at	3.5	152125_at	3	152904_at	3.5	153428_at	4	144767_at	3.5
152658_at	3.5	152948_at	3.5	152895_at	3.5	154433_at	1	143232_at	4	153012_at	3.5	141276_at	4
141274_at	4	152631_at	1	152901_at	3.5	146781_at	2.44	141564_at	1	141265_at	4	151112_s_at	1
142667_at	4	142340_at	3.5	152902_at	3.5	151825_at	1	141274_at	4	144591_at	4	154946_at	1
144591_at	4	151940_at	3	152904_at	3.5	152904_at	3.5	154553_at	1	150041_at	3	152934_at	3.5
152948_at	3.5	152450_at	3	152928_at	1	152380_at	1	142404_s_at	3.5	151361_at	4	152904_at	3.5
152901_at	3.5	152994_at	3.5	152929_at	3.5	144767_at	3.5	151664_at	4	142220_at	3	143232_at	4
147130_at	4	141270_at	4	152932_at	3.5	154597_at	1	152780_at	2	147977_at	4	154896_at	2.5
151666_s_at	4	142923_at	4	152934_at	3.5	141733_at	1	154397_at	4	152695_at	3.5	152780_at	2
141305_at	4	153050_at	1.2	152935_at	3.5	143232_at	4	141336_at	1	147419_at	4	141274_at	4
141303_at	4	147928_at	4	152937_at	3.5	154398_at	4	148923_at	4	148694_at	4	142404_s_at	3.5
152966_at	3.5	153012_at	3.5	152938_at	3.5	154171_at	4	154398_at	4	153298_at	3.5	151664_at	4
154186_at	4	152764_at	2	152943_at	3.5	152326_at	1	154372_at	1	155035_at	2.5	154972_at	2.5
142380_at	3.5	154068_at	1.2	152948_at	3.5	154397_at	4	152775_at	3.5	142574_at	4	154397_at	4
148199_at	3.5	153278_at	1	152950_at	3.5	152934_at	3.5	154896_at	2.5	141226_at	4	148923_at	4
147907_at	4	153309_at	3.5	152960_i_at	1	141338_at	4	141338_at	4	152788_at	3.5	154398_at	4
141201_at	4	142309_at	1.7	152961_at	3.5	152775_at	3.5	154458_at	1	152960_i_at	1	152775_at	3.5
141226_at	4	148777_at	1	152966_at	3.5	154943_at	2.95	151120_at	2.5	154171_at	4	154372_at	1
148527_at	3	141266_at	4	152968_at	3.5	142908_at	2.5	154114_at	4	152901_at	3.5	141338_at	4
141273_at	4	141432_at	1	152970_at	3.5	148923_at	4	142872_at	2.5	154075_at	4	154553_at	1
141320_at	4	152658_at	3.5	152971_at	3.5	141714_at	1	152988_at	3.5	154099_at	4	151120_at	2.5
152200_at	3	152145_at	1	152984_at	3.5	155164_at	1	148443_at	3	153095_at	3.5	141336_at	1
144949_at	3	153025_at	3.5	152986_at	3.5	151112_s_at	1	154171_at	4	152125_at	3	154114_at	4
141257_at	4	141450_at	1	152988_at	3.5	141274_at	4	141542_at	1	151730_at	4	154433_at	1
153047_at	3.5	155149_at	2.5	152989_at	3.5	144290_at	3.5	154972_at	2.5	141303_at	4	152988_at	3.5
150041_at	3	148443_at	3	152993_at	3.5	155042_at	1	152773_at	3.5	144949_at	3	155164_at	1
154233_at	4	143031_at	1	152994_at	3.5	148443_at	3	141231_at	4	152352_at	3	148443_at	3
141214_at	4	142428_at	1	152999_at	3.5	154391_at	1	152501_at	3	152904_at	3.5	154888_at	2.5
152950_at	3.5	152331_at	1	153000_at	3.5	151664_at	4	154946_at	1	150944_at	3	154171_at	4
145805_at	3.5	154483_at	1	153001_at	3.5	141231_at	4	154888_at	2.5	141201_at	4	155029_at	2.5
152999_at	3.5	152887_at	3.5	153004_at	3.5	152988_at	3.5	144290_at	3.5	154056_at	4	141542_at	1
154056_at	4	153428_at	4	153012_at	3.5	152773_at	3.5	152741_at	3.5	153280_at	3.5	153008_at	3.5
150944_at	3	152902_at	3.5	153017_at	3.5	153309_at	3.5	154675_at	1	154507_at	1	152773_at	3.5
152993_at	3.5	155058_at	2.5	153022_at	3.5	141270_at	4	154875_at	2.5	152887_at	3.5	141231_at	4
152984_at	3.5	151832_at	1	153025_at	3.5	142404_s_at	3.5	146781_at	2.44	148199_at	3.5	152501_at	3
152557_at	3.5	152122_at	1	153038_at	3.5	141221_at	4	154643_at	1	151789_at	3	154875_at	2.5
153095_at	3.5	151596_s_at	1.2	153042_at	3.5	152741_at	3.5	153309_at	3.5	154416_at	1	142780_at	1
141237_at	4	152961_at	3.5	153046_at	3.5	147928_at	4	154597_at	1	152889_at	3.5	154597_at	1
155159_at	4	152780_at	2	153047_at	3.5	154114_at	4	154096_at	4	151955_at	3	151859_at	1.2
142336_at	3.5	154683_at	1	153095_at	3.5	142872_at	2.5	148530_at	3	142293_at	3	144290_at	3.5
142742_at	4	152345_at	1	153096_at	3.5	154553_at	1	155029_at	2.5	141237_at	4	154643_at	1
153280_at	3.5	154375_at	4	153288_at	3.5	142237_at	1	149656_at	4	154892_at	2.5	152741_at	3.5
141287_at	4	154641_at	1	153296_at	3.5	154096_at	4	141221_at	4	154210_at	4	142237_at	1
152938_at	3.5	141305_at	4	153298_at	3.5	141542_at	1	152087_at	1	152349_at	1	146781_at	2.44
153022_at	3.5	154342_at	1	153306_at	3.5	149656_at	4	142574_at	4	152557_at	3.5	153309_at	3.5
141200_at	4	141733_at	1	153309_at	3.5	141336_at	1	154166_at	1	149768_s_at	3.5	154096_at	4
142280_at	3	143742_at	3.5	153324_at	4	152780_at	2	152602_at	1	148921_at	4	148530_at	3
151664_at	4	154396_at	1	153332_at	4	154372_at	1	154391_at	1	147130_at	4	149656_at	4
154075_at	4	154955_at	1.2	153339_at	4	142574_at	4	153008_at	3.5	153426_at	4	154675_at	1
152986_at	3.5	142867_at	2.5	153355_at	1	146983_at	3	146983_at	3	155165_at	4	142574_at	4
141261_at	4	153296_at	3.5	153426_at	4	154896_at	2.5	142890_at	2.5	154591_at	1	141221_at	4
141279_at	4	152494_at	3	153428_at	4	154498_at	1	141312_at	4	142692_at	4	155011_at	2.5
155165_at	4	154713_at	1.5	153429_at	4	148530_at	3	154649_at	1	152988_at	3.5	142890_at	2.5
148530_at	3	152929_at	3.5	153434_at	4	153356_at	1	155011_at	2.5	154967_at	2.5	154166_at	1
147316_at	3.5	141253_at	4	153437_at	4	141312_at	4	141270_at	4	151664_at	4	154939_at	2.5
154411_at	4	152988_at	3.5	154000_at	1	153296_at	3.5	154156_at	4	152940_at	3.5	141369_at	1
152960_i_at	1	141637_at	1	154034_at	4	151720_at	4	147928_at	4	141311_at	4	154458_at	1
152879_at	3.5	142280_at	3	154038_at	4	151120_at	2.5	141369_at	1	141200_at	4	146983_at	3
154238_at	4	153057_at	1	154042_at	1	154156_at	4	154433_at	1	152937_at	3.5	141312_at	4
152682_at	3.5	144767_at	3.5	154056_at	4	154972_at	2.5	154448_at	1	154375_at	4	141270_at	4
152937_at	3.5	141221_at	4	154075_at	4	152966_at	3.5	142883_at	2.5	141279_at	4	154391_at	1
142692_at	4	142886_at	2.5	154085_at	4	142780_at	1	151720_at	4	154086_at	4	152602_at	1
151805_at	3	152788_at	3.5	154086_at	4	142667_at	4	153296_at	3.5	155022_at	1	154156_at	4
152935_at	3.5	154970_at	2.5	154092_at	4	152501_at	3	155121_at	2.5	144064_at	1	147928_at	4
151967_at	3	154441_at	1	154096_at	4	152968_at	3.5	151792_at	3	154186_at	4	142883_at	2.5
151730_at	4	142364_at	1	154099_at	4	141369_at	1	153000_at	3.5	152956_at	3.5	152087_at	1
152956_at	3.5	154597_at	1	154100_at	4	154888_at	2.5	142237_at	1	154029_at	4	155121_at	2.5
152799_at	3.5	154973_at	2.5	154110_at	4	154643_at	1	154939_at	2.5	152938_at	3.5	151720_at	4
147904_at	3.5	152188_at	3	154113_at	4	141311_at	4	154243_at	1	141261_at	4	154448_at	1
154375_at	4	151890_at	1	154114_at	4	154875_at	2.5	152966_at	3.5	142340_at	3.5	153296_at	3.5
149768_s_at	3.5	141334_at	1	154133_at	1	154675_at	1	151859_at	1.2	154096_at	4	151792_at	3
152768_at	3.5	154264_at	1	154156_at	4	152087_at	1	153351_at	1	151893_at	3	153278_at	1
147108_at	3	141349_at	1	154171_at	4	153000_at	3.5	152968_at	3.5	141255_at	4	154885_at	2.5
151789_at	3	152380_at	1	154186_at	4	155029_at	2.5	153355_at	1	151996_at	1	153351_at	1
141235_at	4	154957_at	2.5	154192_at	4	152650_at	3.5	154501_at	1	151721_at	1	153000_at	3.5
152983_at	3.5	152978_at	3.5	154197_at	2.5	148456_at	2	141211_at	1	154810_at	1	154243_at	1
152971_at	3.5	154358_at	1.2	154210_at	4	141241_at	4	154532_at	1	153047_at	3.5	152966_at	3.5
141202_at	4	144505_at	1	154218_at	4	141257_at	4	152173_at	1	141235_at	4	141211_at	1
152940_at	3.5	154316_at	1.2	154268_at	1	154396_at	1	141311_at	4	141604_at	1	154498_at	1
152934_at	3.5	141397_at	1	154279_at	4	152602_at	1	152650_at	3.5	154131_at	1	141595_at	1
154210_at	4	154192_at	4	154319_at	4	153008_at	3.5	154517_at	1	151861_at	1	153356_at	1
154086_at	4	141272_at	4	154338_at	4	154166_at	1	151864_at	1	152879_at	3.5	152968_at	3.5
151940_at	3	151805_at	3	154339_at	4	153355_at	1	154885_at	2.5	153016_r_at	1	154649_at	1
154147_at	4	154498_at	1	154340_at	4	142890_at	2.5	146699_at	3.5	143232_at	4	141781_at	1
141259_at	4	141235_at	4	154375_at	4	154092_at	4	141241_at	4	143011_at	1	154693_at	1
154274_at	4	154319_at	4	154378_at	4	152882_at	3.5	143126_at	1	142280_at	3	142886_at	2.5
144345_s_at	3	154113_at	4	154380_at	4	154649_at	1	154478_at	1	152328_at	3	141733_at	1
148407_at	3.5	146011_at	2	154393_at	4	155011_at	2.5	154294_at	1	151683_at	1	153355_at	1
151533_at	3.5	152852_at	2	154397_at	4	155165_at	4	154092_at	4	154552_at	1	141311_at	4
154310_at	4	154943_at	2.95	154398_at	4	154448_at	1	142667_at	4	142142_at	3	152650_at	3.5
147419_at	4	152458_at	1	154409_at	4	153298_at	3.5	154577_at	1	142942_at	1	154236_at	1
142744_at	4	151967_at	3	154416_at	1	142364_at	1	154957_at	2.5	152971_at	3.5	146699_at	3.5
152991_at	3.5	152483_at	1	154507_at	1	141781_at	1	152469_at	1	152158_at	1	141241_at	4
153288_at	3.5	153432_at	1	154552_at	1	152766_at	3.5	141733_at	1	153096_at	3.5	154517_at	1
141328_at	4	141240_at	4	154591_at	1	142883_at	2.5	153298_at	3.5	152934_at	3.5	152469_at	1
146699_at	3.5	154939_at	2.5	154854_at	1	154693_at	1	153047_at	3.5	142481_at	1	151864_at	1
141233_at	4	151954_at	3	154964_at	1	146699_at	3.5	141257_at	4	153000_at	3.5	154092_at	4
151947_at	3	154659_at	1	155159_at	4	155121_at	2.5	154683_at	1	154697_at	1	142667_at	4
152119_at	1	141265_at	4	155165_at	4	154517_at	1	152515_at	1	147904_at	3.5	143126_at	1
152978_at	3.5	153000_at	3.5	142742_at	4	154186_at	4	151687_s_at	1	141259_at	4	154294_at	1
142403_at	3.5	150416_at	3	152605_at	1	153047_at	3.5	152882_at	3.5	151533_at	3.5	154501_at	1
151893_at	3	152089_at	1.5	154368_at	1	151792_at	3	142886_at	2.5	145348_at	4	154563_at	1
152352_at	3	142890_at	2.5	148407_at	3.5	146984_at	3	153028_at	3.5	141202_at	4	152173_at	1
141207_at	2.5	155085_at	2.5	151533_at	3.5	141570_at	1	153020_at	3.5	152547_at	1	153298_at	3.5
154114_at	4	154161_at	1.2	152956_at	3.5	141595_at	1	154233_at	4	142742_at	4	153020_at	3.5
155158_at	4	151889_at	1	154411_at	4	154233_at	4	152766_at	3.5	151666_s_at	4	153047_at	3.5
152878_at	3.5	154073_at	1	149768_s_at	3.5	154939_at	2.5	141781_at	1	141282_at	1	153028_at	3.5
152171_at	3	153305_at	1	154170_at	1	152895_at	3.5	142780_at	1	152340_at	1	141257_at	4
148921_at	4	152449_at	1	153280_at	3.5	151607_at	4	146984_at	3	151678_at	1	154478_at	1
141265_at	4	152924_at	1	141303_at	4	141432_at	1	152513_at	1	142494_at	3.5	152882_at	3.5
154029_at	4	153066_at	1.2	154238_at	4	152515_at	1	154870_at	1	150106_at	3.5	154233_at	4
151564_at	3.5	152984_at	3.5	142255_at	3	152173_at	1	151691_at	1	152993_at	3.5	152766_at	3.5
152605_at	1	152369_at	1	150041_at	3	141762_at	1	154552_at	1	141233_at	4	146984_at	3
141240_at	4	152841_at	3.5	151947_at	3	154563_at	1	151607_at	4	154578_at	2.5	152515_at	1
154964_at	1	152725_at	1	141279_at	4	154552_at	1	152895_at	3.5	141207_at	2.5	154670_at	1
152891_at	3.5	153047_at	3.5	141604_at	1	154532_at	1	151955_at	3	155155_at	4	151687_s_at	1
151596_s_at	1.2	152883_at	1	152991_at	3.5	152658_at	3.5	154498_at	1	154411_at	4	152513_at	1
154101_at	4	148076_at	1	154147_at	4	154243_at	1	154352_at	1	152986_at	3.5	152345_at	1
142639_at	3	152990_at	3.5	144251_at	3.5	152948_at	3.5	152200_at	3	141328_at	4	154870_at	1
153312_at	4	155047_at	2.5	151759_s_at	1	153351_at	1	152935_at	3.5	151564_at	3.5	151889_at	1
152969_at	3.5	153008_at	3.5	152460_at	1	152200_at	3	151669_at	1	141814_at	3	151607_at	4
141290_at	4	148456_at	2	152940_at	3.5	152345_at	1	155045_at	1	154945_at	2.5	151955_at	3
141204_at	4	153356_at	1	154602_at	1	154501_at	1	151818_at	1	152768_at	3.5	152895_at	3.5
152970_at	3.5	141564_at	1	152352_at	3	141211_at	1	154186_at	4	155045_at	1	151691_at	1
154970_at	2.5	152932_at	3.5	142942_at	1	141549_at	1	155165_at	4	151677_at	1	155042_at	1
152553_at	3.5	152999_at	3.5	152247_at	1	142380_at	3.5	152984_at	3.5	151993_at	1	154552_at	1
152939_at	3.5	142481_at	1	154970_at	2.5	154577_at	1	152428_at	3	154238_at	4	152483_at	1
142494_at	3.5	154458_at	1	152983_at	3.5	152984_at	3.5	152799_at	3.5	144251_at	3.5	154532_at	1
155155_at	4	153284_at	1	146699_at	3.5	152935_at	3.5	151878_at	1	155158_at	4	155045_at	1
152428_at	3	152501_at	3	147316_at	3.5	151864_at	1	154670_at	1	141542_at	1	152200_at	3
154578_at	2.5	153042_at	3.5	151683_at	1	154885_at	2.5	152658_at	3.5	154268_at	1	152935_at	3.5
152158_at	1	149807_at	1.2	154310_at	4	154056_at	4	152146_at	3	142639_at	3	154186_at	4
153355_at	1	154977_at	1	154612_at	1	154236_at	1	152218_at	1.1	147108_at	3	155165_at	4
151955_at	3	154100_at	4	154274_at	4	141305_at	4	151706_s_at	2.5	152991_at	3.5	152984_at	3.5
151683_at	1	153306_at	3.5	142256_at	3	151955_at	3	152948_at	3.5	155092_at	2.5	152428_at	3
152967_at	3.5	152650_at	3.5	152059_at	1	154478_at	1	154057_at	1	148530_at	3	151706_s_at	2.5
154552_at	1	141307_at	2	151678_at	1	143126_at	1	154872_at	2.5	151922_at	3	154352_at	1
154057_at	1	154121_at	1	152212_at	1	154294_at	1	142825_s_at	1.2	154279_at	4	151669_at	1
151861_at	1	141631_at	1	141202_at	4	152799_at	3.5	142367_at	3.5	141796_at	1	154872_at	2.5
145348_at	4	152950_at	3.5	152158_at	1	151889_at	1	154255_at	1	152605_at	1	151818_at	1
152515_at	1	146983_at	3	141542_at	1	142512_at	1	154563_at	1	154602_at	1	152799_at	3.5
141255_at	4	141714_at	1	151730_at	4	148199_at	3.5	152810_at	1	154233_at	4	152146_at	3
154416_at	1	155125_at	2.5	152879_at	3.5	151687_s_at	1	142380_at	3.5	154900_at	2.5	152658_at	3.5
154042_at	1	142220_at	3	141237_at	4	153428_at	4	141265_at	4	154908_at	2.5	142512_at	1
142340_at	3.5	154964_at	1	141305_at	4	154670_at	1	141595_at	1	151878_at	1	154255_at	1
153034_at	3.5	142872_at	2.5	151508_at	1	154279_at	4	154657_at	1	152969_at	3.5	152948_at	3.5
142256_at	3	152889_at	3.5	153312_at	4	154057_at	1	151815_at	1	142271_at	1	151878_at	1
141271_at	4	152537_at	1	155155_at	4	152469_at	1	152154_at	3	142403_at	3.5	152218_at	1.1
151721_at	1	155042_at	1	154233_at	4	152428_at	3	154399_at	1	154133_at	1	154062_at	1
154507_at	1	141789_at	1	153016_r_at	1	141273_at	4	141305_at	4	154014_at	4	154057_at	1
141542_at	1	149298_at	1	152428_at	3	141287_at	4	154279_at	4	150999_at	3.5	142367_at	3.5
154591_at	1	142780_at	1	145805_at	3.5	153028_at	3.5	153428_at	4	154020_at	1	152154_at	3
154381_at	4	154398_at	4	151893_at	3	151669_at	1	154310_at	4	154854_at	1	142380_at	3.5
154402_at	4	152796_at	2	154578_at	2.5	142886_at	2.5	141805_at	3	152442_at	3	155072_at	1
144251_at	3.5	152327_at	1	141697_at	1	151691_at	1	148199_at	3.5	150416_at	3	141265_at	4
154854_at	1	153096_at	3.5	152878_at	3.5	152768_at	3.5	152009_at	1	152992_at	1	154577_at	1
154943_at	2.95	152960_i_at	1	154057_at	1	153020_at	3.5	146869_at	1	151698_at	1	152782_at	2
142293_at	3	142512_at	1	154059_at	1	152513_at	1	153356_at	1	148527_at	3	154524_at	2
154133_at	1	141817_at	1.7	152618_at	1	144591_at	4	154697_at	1	151856_at	1	154657_at	1
152928_at	1	153326_at	1.2	151509_at	1	154870_at	1	152782_at	2	142744_at	4	141305_at	4
152730_at	1	142494_at	3.5	141328_at	4	141265_at	4	155022_at	1	154310_at	4	154279_at	4
151747_s_at	1	141200_at	4	154246_at	1	154342_at	1	141237_at	4	142867_at	2.5	154399_at	1
151536_at	3.5	141375_at	1	151747_s_at	1	153033_at	1	154000_at	1	152439_at	3	153428_at	4
152925_at	3.5	141449_at	1.7	141204_at	4	142367_at	3.5	141273_at	4	152437_at	3	154310_at	4
142404_s_at	3.5	152766_at	3.5	151787_at	1	154310_at	4	141762_at	1	152932_at	3.5	152810_at	1
142367_at	3.5	152983_at	3.5	152978_at	3.5	141237_at	4	141320_at	4	154084_s_at	1	141605_at	1
152460_at	1	154634_at	1	151993_at	1	141320_at	4	144949_at	3	155043_at	2.5	153345_at	1
155057_at	2.5	154966_at	1	151995_at	1	154352_at	1	141516_at	1	155057_at	2.5	151799_at	1.5
142942_at	1	152768_at	3.5	147904_at	3.5	144949_at	3	155019_at	1	154924_at	1	148199_at	3.5
141282_at	1	142367_at	3.5	141233_at	4	152960_i_at	1	154056_at	4	153355_at	1	154671_at	1
143597_at	1	153001_at	3.5	155158_at	4	147130_at	4	155072_at	1	154973_at	2.5	154349_at	1.2
153282_at	1	141399_at	1	152925_at	3.5	141303_at	4	142512_at	1	155159_at	4	151815_at	1
144064_at	1	141505_at	1	154699_at	1	155045_at	1	141303_at	4	141806_at	3	141805_at	3
152340_at	1	152612_at	1	151677_at	1	151818_at	1	151618_at	1.2	154448_at	1	146869_at	1
141234_at	4	154172_at	1	154095_at	1	152146_at	3	154524_at	2	154477_at	1	141515_at	1
151678_at	1	153004_at	3.5	141265_at	4	152682_at	3.5	141287_at	4	154101_at	4	154697_at	1
154131_at	1	154728_at	1	151856_at	1	154000_at	1	151492_at	1	154170_at	1	141237_at	4
154000_at	1	152365_at	1	142340_at	3.5	151878_at	1	153345_at	1	151792_at	3	141399_at	1
151509_at	1	141409_at	1	141256_at	1	151706_s_at	2.5	147130_at	4	152242_at	1	141273_at	4
152618_at	1	152119_at	1	152969_at	3.5	151666_s_at	4	151822_at	1	152949_at	3.5	141406_at	1
154268_at	1	152891_at	3.5	154131_at	1	152218_at	1.1	141515_at	1	151980_at	1	155022_at	1
152866_at	3.5	154236_at	1	153282_at	1	141226_at	4	152765_at	1	142380_at	3.5	141320_at	4
152778_at	3.5	144450_at	3.5	151789_at	3	147907_at	4	154236_at	1	154991_at	2.5	142825_s_at	1.2
154612_at	1	151825_at	1	154741_at	1	152810_at	1	143035_at	2.5	152925_at	3.5	154000_at	1
154634_at	1	152703_at	1.7	142254_at	1	155022_at	1	154810_at	1	153070_at	1.2	144949_at	3
152889_at	3.5	154425_at	1.2	153015_i_at	1	148694_at	4	154953_at	2.5	152281_at	1	141516_at	1
151809_at	1	154643_at	1	152939_at	3.5	154255_at	1	152768_at	3.5	152891_at	3.5	154056_at	4
154602_at	1	152904_at	3.5	154119_at	1	154062_at	1	147907_at	4	151759_s_at	1	141303_at	4
141218_at	4	154198_at	1	152730_at	1	155072_at	1	141406_at	1	141419_at	1	155019_at	1
151698_at	1	141338_at	4	141207_at	2.5	151815_at	1	152121_s_at	1	142906_at	2.5	154953_at	2.5
141256_at	1	154433_at	1	152572_at	1	154872_at	2.5	154693_at	1	141646_at	1	141287_at	4
141252_at	4	152779_at	2	151732_at	1	154349_at	1.2	155042_at	1	141290_at	4	147130_at	4
141223_at	1	141264_at	4	154308_at	1	152779_at	2	154854_at	1	153034_at	3.5	141424_at	1
154888_at	2.5	154965_at	2.5	152523_at	1	142825_s_at	1.2	141605_at	1	154333_at	1	151492_at	1
152212_at	1	146840_at	1.2	154241_at	1	152154_at	3	154062_at	1	155019_at	1	153033_at	1
152302_at	1	154364_at	1	151526_at	1	154524_at	2	151666_s_at	4	141304_at	4	152009_at	1
153397_at	1	152599_at	3.5	153397_at	1	154483_at	1	152547_at	1	152977_at	3.5	151822_at	1
151727_s_at	4	153328_at	1	154479_at	1	155019_at	1	153022_at	3.5	152935_at	3.5	143035_at	2.5
151759_s_at	1	154397_at	4	143597_at	1	154671_at	1	152579_at	1	141691_at	1	141570_at	1
154170_at	1	150910_at	1	141259_at	4	153022_at	3.5	151831_at	1	152501_at	3	153284_at	1
154059_at	1	142908_at	2.5	152891_at	3.5	154657_at	1	141226_at	4	154622_at	1	154810_at	1
154741_at	1	154801_at	1	141290_at	4	141805_at	3	141452_at	1	154399_at	1	152768_at	3.5
152242_at	1	153033_at	1	152126_at	1	141516_at	1	141424_at	1	142972_at	1	152449_at	1
151993_at	1	153028_at	3.5	141796_at	1	154399_at	1	151799_at	1.5	141204_at	4	147907_at	4
154333_at	1	152431_at	1	151804_at	1	148527_at	3	151509_at	1	153027_at	3.5	141762_at	1
154119_at	1	142829_at	1	141709_i_at	1	154854_at	1	152449_at	1	154699_at	1	154854_at	1
141697_at	1	154035_at	1.2	154029_at	4	154121_at	1	154367_at	1	148407_at	3.5	141714_at	1
151677_at	1	152125_at	3	151809_at	1	141515_at	1	144345_s_at	3	152939_at	3.5	152893_at	1
151508_at	1	154146_at	1.2	152052_at	1	147419_at	4	154554_at	1	151995_at	1	153022_at	3.5
152247_at	1	154577_at	1	154381_at	4	141758_at	1	141589_at	1	152146_at	3	151666_s_at	4
141796_at	1	154391_at	1	154101_at	4	151492_at	1	152352_at	3	152933_at	3.5	152765_at	1
151856_at	1	141624_at	1	154517_at	1	154697_at	1	148527_at	3	154969_at	2.5	141226_at	4
152059_at	1	154670_at	1	148791_at	1	146869_at	1	152778_at	3.5	154398_at	4	152547_at	1
151973_at	1	151531_s_at	1.7	152967_at	3.5	144345_s_at	3	152730_at	1	141562_at	1	141409_at	1
154246_at	1	152882_at	3.5	151564_at	3.5	152009_at	1	144591_at	4	155161_at	2	154898_at	2.5
144699_at	4	152777_at	1	141240_at	4	152557_at	3.5	141609_at	1	142336_at	3.5	144345_s_at	3
153064_at	3.5	152790_at	1	151506_at	1	151509_at	1	154671_at	1	152245_at	1	151509_at	1
152077_at	1.2	152637_at	1	152217_at	1	152782_at	2	151888_at	1	153044_at	3.5	152778_at	3.5
155164_at	1	154279_at	4	141631_at	1	141201_at	4	141346_at	1	141697_at	1	153326_at	1.2
154095_at	1	141320_at	4	152077_at	1.2	153345_at	1	145488_at	2.5	152247_at	1	152352_at	3
154517_at	1	154563_at	1	152242_at	1	152730_at	1	153691_at	1	141816_at	3	148527_at	3
152977_at	3.5	141762_at	1	151725_s_at	1	152352_at	3	141758_at	1	154205_at	1	154367_at	1
152996_at	3.5	142237_at	1	154418_at	1	151618_at	1.2	154898_at	2.5	154308_at	1	141355_at	1
152317_at	1	141781_at	1	151472_at	1	141424_at	1	152801_at	1	152161_at	1	151831_at	1
154014_at	4	141336_at	1	154531_at	1	153284_at	1	152682_at	3.5	147316_at	3.5	141452_at	1
142254_at	1	153363_at	1	151963_at	1	144391_at	1	155090_at	2.5	154553_at	1	152121_s_at	1
153016_r_at	1	152810_at	1	151745_at	1	151822_at	1	154368_at	1	154104_at	1	141589_at	1
151506_at	1	154233_at	4	152580_at	1	154810_at	1	141494_at	1	152171_at	3	151618_at	1.2
151787_at	1	152895_at	3.5	155122_at	1	142982_at	1	153048_at	1.2	152212_at	1	144591_at	4
141604_at	1	154218_at	4	142293_at	3	152449_at	1	141399_at	1	154246_at	1	145488_at	2.5
148716_at	3	155164_at	1	151977_at	1	141481_at	1	141714_at	1	153064_at	3.5	152730_at	1
154241_at	1	151706_s_at	2.5	154041_at	1	141409_at	1	142739_at	1	154241_at	1	152579_at	1
151963_at	1	142871_s_at	2.5	152281_at	1	154507_at	1	142248_at	1	152126_at	1	154554_at	1
151526_at	1	154898_at	2.5	141607_at	1	142744_at	4	153342_at	1	141709_i_at	1	141609_at	1
148791_at	1	154741_at	1	147302_at	1	141399_at	1	152960_i_at	1	154402_at	4	151888_at	1
152572_at	1	145181_at	1	154333_at	1	143035_at	2.5	152483_at	1	151963_at	1	141553_at	1
150455_at	3	154693_at	1	152001_at	1	150041_at	3	154507_at	1	141244_at	1	155090_at	2.5
153015_i_at	1	142821_at	1	152302_at	1	152158_at	1	147316_at	3.5	153008_at	3.5	141346_at	1
153027_at	3.5	154193_at	1	154172_at	1	152765_at	1	154121_at	1	154740_at	1	154073_at	1
151745_at	1	154639_at	1	152778_at	3.5	154368_at	1	152894_at	3.5	144450_at	3.5	142248_at	1
141709_i_at	1	151522_at	1	152896_at	1.2	152547_at	1	141355_at	1	153003_at	3.5	152801_at	1
154997_at	2.5	152741_at	3.5	152756_at	2	151799_at	1.5	154586_at	1	151747_s_at	1	152532_at	1.2
152395_at	3	154478_at	1	142639_at	3	152778_at	3.5	155035_at	2.5	141346_at	1	152682_at	3.5
154041_at	1	141743_at	2	152866_at	3.5	153095_at	3.5	152557_at	3.5	151725_s_at	1	141494_at	1
150999_at	3.5	154368_at	1	141271_at	4	154554_at	1	154879_at	2.5	143359_at	1	152637_at	1
152933_at	3.5	141523_at	2	152395_at	3	141605_at	1	152158_at	1	152866_at	3.5	152960_i_at	1
152383_at	3	151812_at	1	154634_at	1	154953_at	2.5	141563_at	1	155122_at	1	153290_at	1
154372_at	1	152934_at	3.5	155022_at	1	147316_at	3.5	152380_at	1	153015_i_at	1	141434_at	1
152580_at	1	141570_at	1	152949_at	3.5	141406_at	1	150041_at	3	141252_at	4	153432_at	1
154030_at	4	154349_at	1.2	154103_at	4	141452_at	1	142435_at	1	141761_at	1	154396_at	1
154308_at	1	154243_at	1	155019_at	1	151888_at	1	148825_at	1	151874_at	1	147316_at	3.5
152523_at	1	141758_at	1	152021_at	1	152893_at	1	155088_at	2.5	154376_at	1	155035_at	2.5
141254_at	4	141595_at	1	152889_at	3.5	151831_at	1	151901_at	1	155029_at	2.5	154507_at	1
155122_at	1	151915_at	1	142367_at	3.5	141589_at	1	141695_at	1	154952_at	2.5	141563_at	1
154699_at	1	141319_at	1	152048_at	1	152121_s_at	1	147419_at	4	152888_at	3.5	153048_at	1.2
152896_at	1.2	152455_at	1.2	151996_at	1	152579_at	1	141553_at	1	151804_at	1	152894_at	3.5
154123_at	1	155029_at	2.5	141292_at	1	142692_at	4	153439_at	1	154418_at	1	152557_at	3.5
152863_at	1	142380_at	3.5	154072_at	1	148921_at	4	152532_at	1.2	154605_at	1	154879_at	2.5
152780_at	2	152602_at	1	154997_at	2.5	154367_at	1	154994_at	2.5	151691_at	1	141758_at	1
141806_at	3	148923_at	4	153034_at	3.5	152801_at	1	151849_at	1	151727_s_at	4	152158_at	1
152592_at	1	151720_at	4	142327_at	1	141346_at	1	153095_at	3.5	154042_at	1	142739_at	1
154675_at	1	154972_at	2.5	141516_at	1	154042_at	1	141434_at	1	153360_at	1	150041_at	3
152126_at	1	148530_at	3	153007_at	1	141200_at	4	144391_at	1	154691_at	1	142435_at	1
151804_at	1	152808_at	1	151536_at	3.5	145488_at	2.5	148694_at	4	154389_at	1	148825_at	1
154479_at	1	141455_at	2	142404_s_at	3.5	153326_at	1.2	154892_at	2.5	147302_at	1	141637_at	1
