# Supplementary material for: Bayesian optimal discovery procedure for simultaneous significance testing
Source: BMC Bioinformatics. 2009 Jan 6;10:5. doi: 10.1186/1471-2105-10-5 (PMC2628883; doi:10.1186/1471-2105-10-5)
Supplement: Additional file 3 — List of selected DE genes under Scenario 2. This file contains the list of the DE genes, along with their true expression status, identified by the different methods from the Golden Spike dataset under Scenario 2 (excluding the 2,535 equal fold-change probsets). [file 1471-2105-10-5-S3.xls]

## Sheet: Sheet1
Bayes ODP		ODP		Post. Prob.		Shrunken t		Moderated t		Fox		IBMT
146781_at	2.44	154092_at	4	141200_at	4	146781_at	2.44	146781_at	2.44	147977_at	4	146781_at	2.44
154171_at	4	153017_at	3.5	141201_at	4	154393_at	4	154171_at	4	151720_at	4	154171_at	4
142741_at	4	141274_at	4	141202_at	4	142399_at	3.5	142741_at	4	154338_at	4	142741_at	4
154393_at	4	146781_at	2.44	141214_at	4	154171_at	4	147799_at	4	141255_at	4	147799_at	4
141264_at	4	154393_at	4	141216_at	4	141264_at	4	141245_at	4	153017_at	3.5	154393_at	4
147799_at	4	141316_at	4	141221_at	4	142741_at	4	141264_at	4	141200_at	4	153429_at	4
141245_at	4	142399_at	3.5	141225_at	4	147799_at	4	154393_at	4	152887_at	3.5	141245_at	4
141255_at	4	154896_at	2.5	141228_at	4	141255_at	4	142667_at	4	152695_at	3.5	141264_at	4
153429_at	4	141216_at	4	141229_at	4	152932_at	3.5	154038_at	4	147928_at	4	154038_at	4
142399_at	3.5	142926_at	4	141231_at	4	154100_at	4	141255_at	4	153000_at	3.5	142669_at	4
147977_at	4	141247_at	4	141235_at	4	152674_at	3.5	153429_at	4	143742_at	3.5	152989_at	3.5
142667_at	4	154029_at	4	141241_at	4	141245_at	4	142399_at	3.5	152722_at	3.5	141255_at	4
152989_at	3.5	141228_at	4	141245_at	4	153429_at	4	147977_at	4	142255_at	3	152674_at	3.5
154100_at	4	147737_at	4	141247_at	4	152984_at	3.5	154398_at	4	154075_at	4	142399_at	3.5
142669_at	4	154171_at	4	141249_at	4	153280_at	3.5	152989_at	3.5	147799_at	4	147977_at	4
141305_at	4	154338_at	4	141253_at	4	142669_at	4	154100_at	4	141311_at	4	141305_at	4
152932_at	3.5	141255_at	4	141255_at	4	152989_at	3.5	142669_at	4	141300_at	4	154398_at	4
154398_at	4	152990_at	3.5	141257_at	4	147977_at	4	152932_at	3.5	154340_at	4	142667_at	4
152841_at	3.5	141300_at	4	141264_at	4	142667_at	4	142923_at	4	146781_at	2.44	153324_at	4
153324_at	4	142741_at	4	141266_at	4	141305_at	4	141305_at	4	141253_at	4	142926_at	4
154038_at	4	153000_at	3.5	141270_at	4	154038_at	4	153324_at	4	154380_at	4	152770_at	3.5
155165_at	4	152984_at	3.5	141271_at	4	152873_at	3.5	152841_at	3.5	148443_at	3	152841_at	3.5
152674_at	3.5	152328_at	3	141272_at	4	152902_at	3.5	155165_at	4	152891_at	3.5	144290_at	3.5
143742_at	3.5	142255_at	3	141273_at	4	154398_at	4	144290_at	3.5	142350_at	3.5	142923_at	4
141273_at	4	141264_at	4	141274_at	4	141216_at	4	152674_at	3.5	153426_at	4	152932_at	3.5
148923_at	4	141231_at	4	141276_at	4	152841_at	3.5	148923_at	4	152948_at	3.5	141316_at	4
144290_at	3.5	152674_at	3.5	141287_at	4	150106_at	3.5	152770_at	3.5	141266_at	4	141216_at	4
152770_at	3.5	152902_at	3.5	141300_at	4	153000_at	3.5	154397_at	4	142926_at	4	152873_at	3.5
142923_at	4	141229_at	4	141305_at	4	153324_at	4	143742_at	3.5	152943_at	3.5	142930_at	4
153280_at	3.5	147799_at	4	141311_at	4	152887_at	3.5	141273_at	4	141316_at	4	154100_at	4
152873_at	3.5	152932_at	3.5	141312_at	4	155165_at	4	153280_at	3.5	152773_at	3.5	147737_at	4
154397_at	4	153434_at	4	141316_at	4	152879_at	3.5	142930_at	4	152902_at	3.5	154380_at	4
154075_at	4	154991_at	2.5	141320_at	4	141235_at	4	152873_at	3.5	142494_at	3.5	147786_at	4
141221_at	4	152948_at	3.5	141644_at	-1	142923_at	4	147928_at	4	153429_at	4	143742_at	3.5
147786_at	4	154340_at	4	142220_at	3	141273_at	4	144591_at	4	152698_at	3.5	154075_at	4
154380_at	4	154096_at	4	142255_at	3	144290_at	3.5	141221_at	4	152788_at	3.5	152887_at	3.5
152943_at	3.5	155105_at	2.5	142256_at	3	148923_at	4	154075_at	4	141276_at	4	153280_at	3.5
142930_at	4	152887_at	3.5	142336_at	3.5	143742_at	3.5	147786_at	4	141265_at	4	148923_at	4
145058_at	-1	153280_at	3.5	142367_at	3.5	152770_at	3.5	145058_at	-1	152961_at	3.5	151720_at	4
154113_at	4	153038_at	3.5	142380_at	3.5	141229_at	4	154380_at	4	154096_at	4	147928_at	4
141241_at	4	153426_at	4	142399_at	3.5	154397_at	4	152943_at	3.5	154233_at	4	152943_at	3.5
153306_at	3.5	151789_at	3	142403_at	3.5	141221_at	4	154113_at	4	151666_s_at	4	152766_at	3.5
142403_at	3.5	142669_at	4	142494_at	3.5	144591_at	4	142922_at	4	154092_at	4	155165_at	4
142380_at	3.5	141235_at	4	142574_at	4	147786_at	4	141241_at	4	150041_at	3	153332_at	4
147928_at	4	153429_at	4	142667_at	4	147928_at	4	142403_at	3.5	142399_at	3.5	152902_at	3.5
144591_at	4	153437_at	4	142669_at	4	153298_at	3.5	153306_at	3.5	155158_at	4	141229_at	4
153332_at	4	154100_at	4	142692_at	4	142930_at	4	142380_at	3.5	153306_at	3.5	154340_at	4
153095_at	3.5	152695_at	3.5	142741_at	4	154380_at	4	153095_at	3.5	142923_at	4	141273_at	4
142926_at	4	150106_at	3.5	142744_at	4	152766_at	3.5	152887_at	3.5	142574_at	4	154397_at	4
147737_at	4	152989_at	3.5	142764_at	3.5	152943_at	3.5	154197_at	2.5	144767_at	3.5	141225_at	4
142922_at	4	154975_at	2.5	142908_at	2.5	154075_at	4	142926_at	4	150106_at	3.5	144591_at	4
148443_at	3	146699_at	3.5	142922_at	4	141316_at	4	147737_at	4	152682_at	3.5	141200_at	4
152887_at	3.5	141200_at	4	142923_at	4	146699_at	3.5	141216_at	4	152878_at	3.5	142922_at	4
141253_at	4	152766_at	3.5	142930_at	4	152968_at	3.5	154319_at	4	153332_at	4	153306_at	3.5
141216_at	4	141276_at	4	143232_at	4	153095_at	3.5	153332_at	4	154402_at	4	141287_at	4
141225_at	4	152775_at	3.5	143742_at	3.5	145058_at	-1	153298_at	3.5	152494_at	3	141300_at	4
151720_at	4	141214_at	4	144251_at	3.5	142403_at	3.5	151720_at	4	152875_at	3.5	141228_at	4
153298_at	3.5	152682_at	3.5	144290_at	3.5	151720_at	4	141253_at	4	149735_at	3.5	152948_at	3.5
152878_at	3.5	147977_at	4	144591_at	4	142922_at	4	148443_at	3	154393_at	4	153426_at	4
154340_at	4	152879_at	3.5	144767_at	3.5	148694_at	4	152878_at	3.5	153025_at	3.5	142380_at	3.5
152937_at	3.5	152891_at	3.5	145058_at	-1	153306_at	3.5	154218_at	4	154034_at	4	141221_at	4
154218_at	4	147419_at	4	145348_at	4	141241_at	4	152766_at	3.5	152766_at	3.5	148443_at	3
154210_at	4	152875_at	3.5	145805_at	3.5	154218_at	4	152902_at	3.5	141287_at	4	152968_at	3.5
152766_at	3.5	141305_at	4	146699_at	3.5	154113_at	4	154210_at	4	147419_at	4	141235_at	4
152882_at	3.5	154349_at	1.2	146781_at	2.44	152494_at	3	141225_at	4	152949_at	3.5	154197_at	2.5
152902_at	3.5	152873_at	3.5	146983_at	3	152878_at	3.5	150106_at	3.5	142403_at	3.5	150106_at	3.5
150106_at	3.5	151720_at	4	146984_at	3	153022_at	3.5	152882_at	3.5	142741_at	4	145058_at	-1
154197_at	2.5	142574_at	4	147130_at	4	142380_at	3.5	141270_at	4	154918_at	2.5	141253_at	4
141257_at	4	154156_at	4	147316_at	3.5	141200_at	4	154340_at	4	141225_at	4	152698_at	3.5
141287_at	4	149656_at	4	147419_at	4	142926_at	4	152937_at	3.5	152171_at	3	141247_at	4
154319_at	4	152841_at	3.5	147737_at	4	154197_at	2.5	141287_at	4	153437_at	4	152984_at	3.5
154192_at	4	152968_at	3.5	147786_at	4	154192_at	4	141316_at	4	154038_at	4	152494_at	3
141316_at	4	154310_at	4	147799_at	4	147737_at	4	154192_at	4	145058_at	-1	153298_at	3.5
153096_at	3.5	154110_at	4	147907_at	4	154319_at	4	141257_at	4	141274_at	4	154085_at	4
142692_at	4	152722_at	3.5	147928_at	4	141287_at	4	141229_at	4	148530_at	3	146699_at	3.5
141200_at	4	153339_at	4	147977_at	4	141253_at	4	152879_at	3.5	141241_at	4	153017_at	3.5
141229_at	4	154378_at	4	148199_at	3.5	152698_at	3.5	141200_at	4	152650_at	3.5	154210_at	4
141270_at	4	154398_at	4	148443_at	3	148443_at	3	152968_at	3.5	152994_at	3.5	154338_at	4
152698_at	3.5	144767_at	3.5	148530_at	3	153332_at	4	153096_at	3.5	155165_at	4	154113_at	4
152879_at	3.5	152901_at	3.5	148694_at	4	152882_at	3.5	152698_at	3.5	142340_at	3.5	154378_at	4
153426_at	4	151664_at	4	148921_at	4	141270_at	4	142692_at	4	152775_at	3.5	141276_at	4
152968_at	3.5	153298_at	3.5	148923_at	4	141300_at	4	152494_at	3	154110_at	4	152937_at	3.5
152961_at	3.5	155158_at	4	149656_at	4	154210_at	4	152984_at	3.5	141229_at	4	152878_at	3.5
152494_at	3	154038_at	4	149735_at	3.5	141201_at	4	152961_at	3.5	154398_at	4	153000_at	3.5
142764_at	3.5	153296_at	3.5	149768_s_at	3.5	152961_at	3.5	141235_at	4	141270_at	4	142764_at	3.5
141338_at	4	152698_at	3.5	150106_at	3.5	141225_at	4	153022_at	3.5	152674_at	3.5	154319_at	4
153022_at	3.5	141245_at	4	151361_at	4	154340_at	4	153426_at	4	141245_at	4	141231_at	4
152940_at	3.5	152943_at	3.5	151471_at	-1	152937_at	3.5	141338_at	4	154099_at	4	153434_at	4
148199_at	3.5	147786_at	4	151539_at	3.5	154029_at	4	141201_at	4	142280_at	3	153296_at	3.5
141235_at	4	153324_at	4	151607_at	4	142220_at	3	142764_at	3.5	152839_at	3.5	141241_at	4
154085_at	4	141287_at	4	151664_at	4	142255_at	3	148199_at	3.5	152971_at	3.5	142403_at	3.5
142336_at	3.5	154086_at	4	151666_s_at	4	141257_at	4	154085_at	4	154197_at	2.5	154409_at	4
152984_at	3.5	154274_at	4	151720_at	4	154056_at	4	152940_at	3.5	152841_at	3.5	152961_at	3.5
153004_at	3.5	155165_at	4	151730_at	4	154274_at	4	148694_at	4	152984_at	3.5	153025_at	3.5
152904_at	3.5	154380_at	4	152125_at	3	152990_at	3.5	153004_at	3.5	152966_at	3.5	154092_at	4
152839_at	3.5	152494_at	3	152171_at	3	141228_at	4	142336_at	3.5	154156_at	4	141270_at	4
153046_at	3.5	153022_at	3.5	152494_at	3	153096_at	3.5	146699_at	3.5	153004_at	3.5	142255_at	3
154186_at	4	154160_at	1.2	152550_at	3.5	142692_at	4	152839_at	3.5	154310_at	4	141338_at	4
153025_at	3.5	149768_s_at	3.5	152553_at	3.5	148199_at	3.5	152904_at	3.5	146699_at	3.5	154034_at	4
151666_s_at	4	142380_at	3.5	152557_at	3.5	152948_at	3.5	153046_at	3.5	141305_at	4	153095_at	3.5
151361_at	4	141225_at	4	152599_at	3.5	153426_at	4	154056_at	4	147786_at	4	152788_at	3.5
154409_at	4	143742_at	3.5	152613_at	3.5	154114_at	4	154186_at	4	153280_at	3.5	152879_at	3.5
141228_at	4	141253_at	4	152650_at	3.5	141338_at	4	141228_at	4	142930_at	4	152882_at	3.5
148921_at	4	154085_at	4	152658_at	3.5	154338_at	4	151666_s_at	4	153324_at	4	141266_at	4
146699_at	3.5	153332_at	4	152674_at	3.5	153046_at	3.5	153025_at	3.5	154086_at	4	153046_at	3.5
154378_at	4	154210_at	4	152682_at	3.5	154085_at	4	154409_at	4	147737_at	4	141201_at	4
154099_at	4	141273_at	4	152698_at	3.5	153004_at	3.5	151361_at	4	141235_at	4	154238_at	4
154238_at	4	153306_at	3.5	152741_at	3.5	141226_at	4	154378_at	4	151805_at	3	152839_at	3.5
141226_at	4	142923_at	4	152766_at	3.5	142764_at	3.5	154238_at	4	141214_at	4	151361_at	4
152788_at	3.5	153095_at	3.5	152768_at	3.5	154238_at	4	141226_at	4	153309_at	3.5	141257_at	4
153296_at	3.5	155092_at	2.5	152770_at	3.5	152940_at	3.5	141300_at	4	152352_at	3	153096_at	3.5
152948_at	3.5	142667_at	4	152775_at	3.5	154186_at	4	148921_at	4	143232_at	4	152875_at	3.5
152125_at	3	152352_at	3	152788_at	3.5	154378_at	4	154099_at	4	144591_at	4	152940_at	3.5
141201_at	4	152770_at	3.5	152799_at	3.5	152986_at	3.5	152788_at	3.5	141226_at	4	152658_at	3.5
141272_at	4	142220_at	3	152839_at	3.5	142336_at	3.5	152948_at	3.5	147108_at	3	152125_at	3
153309_at	3.5	141320_at	4	152841_at	3.5	152839_at	3.5	153000_at	3.5	152983_at	3.5	154218_at	4
141300_at	4	141303_at	4	152873_at	3.5	153025_at	3.5	153296_at	3.5	152932_at	3.5	142692_at	4
152658_at	3.5	154218_at	4	152878_at	3.5	152904_at	3.5	152125_at	3	154339_at	4	154192_at	4
145805_at	3.5	148443_at	3	152879_at	3.5	141312_at	4	141276_at	4	152768_at	3.5	153038_at	3.5
141276_at	4	154114_at	4	152881_at	3.5	154409_at	4	152658_at	3.5	152988_at	3.5	153004_at	3.5
152895_at	3.5	154075_at	4	152882_at	3.5	151666_s_at	4	141272_at	4	153296_at	3.5	147419_at	4
143232_at	4	154034_at	4	152887_at	3.5	154099_at	4	152895_at	3.5	141216_at	4	148694_at	4
154034_at	4	144290_at	3.5	152895_at	3.5	148921_at	4	145805_at	3.5	141264_at	4	154096_at	4
142494_at	3.5	141304_at	4	152902_at	3.5	152788_at	3.5	154034_at	4	154210_at	4	154099_at	4
147907_at	4	152961_at	3.5	152904_at	3.5	151361_at	4	143232_at	4	144290_at	3.5	153309_at	3.5
154056_at	4	141221_at	4	152925_at	3.5	141276_at	4	153309_at	3.5	145805_at	3.5	141226_at	4
141266_at	4	147928_at	4	152929_at	3.5	141231_at	4	141312_at	4	142380_at	3.5	148199_at	3.5
153434_at	4	150944_at	3	152932_at	3.5	152895_at	3.5	142494_at	3.5	152741_at	3.5	152895_at	3.5
141312_at	4	154192_at	4	152934_at	3.5	152658_at	3.5	147907_at	4	141247_at	4	154056_at	4
152553_at	3.5	153025_at	3.5	152938_at	3.5	141247_at	4	154338_at	4	152940_at	3.5	152775_at	3.5
153042_at	3.5	141266_at	4	152940_at	3.5	152901_at	3.5	142220_at	3	144251_at	3.5	141272_at	4
154338_at	4	154962_at	2.5	152943_at	3.5	153309_at	3.5	141266_at	4	154085_at	4	152650_at	3.5
144251_at	3.5	152878_at	3.5	152948_at	3.5	153296_at	3.5	153434_at	4	151789_at	3	144767_at	3.5
153000_at	3.5	141226_at	4	152956_at	3.5	154034_at	4	141231_at	4	153022_at	3.5	152682_at	3.5
142220_at	3	142340_at	3.5	152961_at	3.5	152125_at	3	153042_at	3.5	152873_at	3.5	153022_at	3.5
151607_at	4	152986_at	3.5	152966_at	3.5	152768_at	3.5	152553_at	3.5	152889_at	3.5	142336_at	3.5
141231_at	4	153093_at	1.2	152967_at	3.5	147907_at	4	144251_at	3.5	154409_at	4	154186_at	4
142744_at	4	142350_at	3.5	152968_at	3.5	146984_at	3	141247_at	4	153312_at	4	152904_at	3.5
148694_at	4	142403_at	3.5	152970_at	3.5	152682_at	3.5	154274_at	4	152328_at	3	141311_at	4
152741_at	3.5	151706_s_at	2.5	152971_at	3.5	141272_at	4	151607_at	4	153434_at	4	152695_at	3.5
147130_at	4	154918_at	2.5	152977_at	3.5	144251_at	3.5	146984_at	3	152989_at	3.5	152773_at	3.5
147419_at	4	141312_at	4	152983_at	3.5	145805_at	3.5	142255_at	3	152125_at	3	151666_s_at	4
152557_at	3.5	152773_at	3.5	152989_at	3.5	152983_at	3.5	142744_at	4	154375_at	4	152901_at	3.5
141311_at	4	142280_at	3	152990_at	3.5	143232_at	4	154114_at	4	149656_at	4	141312_at	4
152799_at	3.5	153046_at	3.5	152993_at	3.5	141266_at	4	147130_at	4	154378_at	4	152986_at	3.5
152682_at	3.5	152833_at	2	153000_at	3.5	142494_at	3.5	152682_at	3.5	154147_at	4	152722_at	3.5
141247_at	4	142930_at	4	153017_at	3.5	152553_at	3.5	152741_at	3.5	152770_at	3.5	146984_at	3
152935_at	3.5	155062_at	2.5	153022_at	3.5	153017_at	3.5	152983_at	3.5	152658_at	3.5	153042_at	3.5
153038_at	3.5	142922_at	4	153025_at	3.5	153434_at	4	147419_at	4	141201_at	4	148921_at	4
146984_at	3	152788_at	3.5	153028_at	3.5	142744_at	4	152557_at	3.5	142764_at	3.5	154110_at	4
152599_at	3.5	141241_at	4	153038_at	3.5	153042_at	3.5	141311_at	4	154029_at	4	152741_at	3.5
152970_at	3.5	150713_at	4	153042_at	3.5	154092_at	4	152986_at	3.5	141240_at	4	154310_at	4
152650_at	3.5	148923_at	4	153046_at	3.5	153288_at	3.5	152650_at	3.5	154171_at	4	141320_at	4
154411_at	4	152650_at	3.5	153095_at	3.5	152950_at	3.5	152768_at	3.5	152986_at	3.5	142494_at	3.5
152773_at	3.5	154397_at	4	153096_at	3.5	152650_at	3.5	152799_at	3.5	152901_at	3.5	142220_at	3
152768_at	3.5	154197_at	2.5	153280_at	3.5	147419_at	4	153038_at	3.5	150713_at	4	142280_at	3
152983_at	3.5	154233_at	4	153296_at	3.5	152775_at	3.5	152935_at	3.5	152383_at	3	142574_at	4
154274_at	4	154339_at	4	153298_at	3.5	147130_at	4	153017_at	3.5	152882_at	3.5	155158_at	4
144767_at	3.5	152895_at	3.5	153306_at	3.5	151607_at	4	153288_at	3.5	141320_at	4	154156_at	4
154114_at	4	152839_at	3.5	153309_at	3.5	152557_at	3.5	152599_at	3.5	141271_at	4	154147_at	4
147904_at	3.5	152937_at	3.5	153324_at	4	142280_at	3	152773_at	3.5	151607_at	4	153012_at	3.5
154096_at	4	152882_at	3.5	153332_at	4	154310_at	4	152970_at	3.5	152935_at	3.5	149656_at	4
141237_at	4	154409_at	4	153426_at	4	152741_at	3.5	141237_at	4	153096_at	3.5	154029_at	4
142255_at	3	154402_at	4	153428_at	4	141237_at	4	154411_at	4	142336_at	3.5	154114_at	4
153288_at	3.5	145058_at	-1	153429_at	4	141311_at	4	154096_at	4	142744_at	4	141202_at	4
152986_at	3.5	141338_at	4	153434_at	4	152875_at	3.5	152875_at	3.5	152188_at	3	147130_at	4
154339_at	4	152962_at	-1	153437_at	4	141320_at	4	144767_at	3.5	152778_at	3.5	142744_at	4
152875_at	3.5	150698_at	-1	154029_at	4	153038_at	3.5	152950_at	3.5	146984_at	3	152935_at	3.5
153017_at	3.5	154238_at	4	154034_at	4	152695_at	3.5	152901_at	3.5	141273_at	4	154339_at	4
152929_at	3.5	154113_at	4	154038_at	4	154339_at	4	153012_at	3.5	152879_at	3.5	145805_at	3.5
152978_at	3.5	151947_at	3	154056_at	4	152799_at	3.5	147904_at	3.5	142220_at	3	152994_at	3.5
154110_at	4	152383_at	3	154075_at	4	152935_at	3.5	142280_at	3	154969_at	2.5	152950_at	3.5
153012_at	3.5	152658_at	3.5	154085_at	4	154096_at	4	142245_at	-1	151533_at	3.5	144251_at	3.5
152722_at	3.5	146984_at	3	154086_at	4	154411_at	4	152978_at	3.5	152894_at	3.5	151607_at	4
153001_at	3.5	153042_at	3.5	154092_at	4	152773_at	3.5	154147_at	4	148923_at	4	143232_at	4
152881_at	3.5	152994_at	3.5	154096_at	4	142245_at	-1	141202_at	4	153042_at	3.5	152970_at	3.5
154279_at	4	142764_at	3.5	154099_at	4	154156_at	4	154339_at	4	155114_at	2.5	147907_at	4
147316_at	3.5	152982_at	3.5	154100_at	4	144767_at	3.5	153001_at	3.5	142922_at	4	154274_at	4
141202_at	4	154147_at	4	154110_at	4	152599_at	3.5	141320_at	4	154411_at	4	152599_at	3.5
142245_at	-1	141311_at	4	154113_at	4	154147_at	4	152722_at	3.5	155159_at	4	152929_at	3.5
154147_at	4	153050_at	1.2	154114_at	4	152970_at	3.5	152775_at	3.5	154274_at	4	152983_at	3.5
152950_at	3.5	141201_at	4	154156_at	4	153012_at	3.5	154310_at	4	153038_at	3.5	152553_at	3.5
152966_at	3.5	152983_at	3.5	154171_at	4	155158_at	4	141204_at	4	153339_at	4	141214_at	4
142280_at	3	152950_at	3.5	154186_at	4	147904_at	3.5	152881_at	3.5	142692_at	4	141237_at	4
152171_at	3	141272_at	4	154192_at	4	141202_at	4	154092_at	4	154113_at	4	152768_at	3.5
141204_at	4	152811_at	2	154197_at	2.5	141204_at	4	152929_at	3.5	152379_at	-1	141274_at	4
148530_at	3	148199_at	3.5	154210_at	4	152978_at	3.5	154110_at	4	153047_at	3.5	152881_at	3.5
152901_at	3.5	147907_at	4	154218_at	4	141261_at	4	147316_at	3.5	152895_at	3.5	152557_at	3.5
141320_at	4	152125_at	3	154238_at	4	152891_at	3.5	152994_at	3.5	151967_at	3	153001_at	3.5
152188_at	3	154865_at	2.5	154274_at	4	153001_at	3.5	155158_at	4	154114_at	4	150713_at	4
152994_at	3.5	144199_at	-1	154279_at	4	152994_at	3.5	154279_at	4	154319_at	4	153288_at	3.5
153428_at	4	152889_at	3.5	154310_at	4	152722_at	3.5	148530_at	3	153027_at	3.5	142350_at	3.5
151533_at	3.5	151792_at	3	154338_at	4	142574_at	4	150713_at	4	148921_at	4	154411_at	4
154310_at	4	142245_at	-1	154339_at	4	141214_at	4	142574_at	4	152936_at	3.5	151664_at	4
146983_at	3	154970_at	2.5	154378_at	4	154279_at	4	151533_at	3.5	151536_at	3.5	149768_s_at	3.5
152775_at	3.5	141202_at	4	154380_at	4	154375_at	4	152695_at	3.5	152881_at	3.5	153428_at	4
150713_at	4	141204_at	4	154393_at	4	152966_at	3.5	152934_at	3.5	152613_at	3.5	148530_at	3
152934_at	3.5	142908_at	2.5	154397_at	4	152929_at	3.5	152966_at	3.5	142667_at	4	152966_at	3.5
142574_at	4	152510_at	3	154398_at	4	152881_at	3.5	152171_at	3	141261_at	4	142256_at	3
155158_at	4	144345_s_at	3	154402_at	4	150713_at	4	142256_at	3	153046_at	3.5	152799_at	3.5
152550_at	3.5	153004_at	3.5	154409_at	4	154110_at	4	152550_at	3.5	154056_at	4	154279_at	4
154092_at	4	152988_at	3.5	154411_at	4	142256_at	3	154029_at	4	152993_at	3.5	152978_at	3.5
148407_at	3.5	150416_at	3	155158_at	4	147316_at	3.5	152188_at	3	142742_at	4	153339_at	4
152694_at	3.5	142692_at	4	155165_at	4	152171_at	3	153428_at	4	148694_at	4	147904_at	3.5
152993_at	3.5	154945_at	2.5	AFFX-BioDn-5_at	-1	151533_at	3.5	148407_at	3.5	141806_at	3	152188_at	3
152999_at	3.5	153012_at	3.5	144199_at	-1	148530_at	3	154156_at	4	142256_at	3	152171_at	3
150041_at	3	152935_at	3.5	151536_at	3.5	152934_at	3.5	152999_at	3.5	148199_at	3.5	153437_at	4
152971_at	3.5	152200_at	3	153001_at	3.5	152971_at	3.5	149656_at	4	154103_at	4	151533_at	3.5
149656_at	4	153096_at	3.5	152573_at	-1	152550_at	3.5	146983_at	3	151955_at	3	141240_at	4
152956_at	3.5	152736_at	-1	152986_at	3.5	146983_at	3	141214_at	4	154948_at	2.5	142245_at	-1
152938_at	3.5	154186_at	4	153339_at	4	152188_at	3	151664_at	4	153031_at	3.5	152694_at	3.5
142256_at	3	144591_at	4	142280_at	3	148407_at	3.5	141644_at	-1	152990_at	3.5	146983_at	3
152695_at	3.5	153288_at	3.5	142293_at	3	153428_at	4	152993_at	3.5	141204_at	4	141204_at	4
152925_at	3.5	152904_at	3.5	153012_at	3.5	149768_s_at	3.5	152694_at	3.5	152200_at	3	141303_at	4
153047_at	3.5	151666_s_at	4	141806_at	3	149656_at	4	152971_at	3.5	152956_at	3.5	152988_at	3.5
154375_at	4	152778_at	3.5	151789_at	3	152510_at	3	150041_at	3	147907_at	4	152934_at	3.5
151664_at	4	149735_at	3.5	152984_at	3.5	141806_at	3	142293_at	3	144199_at	-1	147316_at	3.5
145348_at	4	141240_at	4	141338_at	4	152999_at	3.5	152956_at	3.5	141312_at	4	154086_at	4
142293_at	3	154949_at	2.5	141835_s_at	2.5	152925_at	3.5	154375_at	4	154218_at	4	150041_at	3
144450_at	3.5	141257_at	4	152695_at	3.5	152938_at	3.5	141234_at	4	141237_at	4	142340_at	3.5
154156_at	4	142875_at	2.5	154103_at	4	142350_at	3.5	142350_at	3.5	152929_at	3.5	152999_at	3.5
154029_at	4	145805_at	3.5	152978_at	3.5	151664_at	4	149768_s_at	3.5	153044_at	3.5	141806_at	3
141234_at	4	142256_at	3	141234_at	4	141274_at	4	141806_at	3	141835_s_at	2.5	151789_at	3
141214_at	4	152940_at	3.5	151562_at	-1	141644_at	-1	152938_at	3.5	152939_at	3.5	154402_at	4
153339_at	4	147130_at	4	152383_at	3	152993_at	3.5	152925_at	3.5	147130_at	4	142293_at	3
141261_at	4	153428_at	4	152773_at	3.5	152694_at	3.5	141240_at	4	141268_at	-1	152993_at	3.5
142350_at	3.5	154040_at	1.2	142340_at	3.5	150041_at	3	153047_at	3.5	148716_at	3	152352_at	3
151805_at	3	154381_at	4	144450_at	3.5	141240_at	4	145348_at	4	141231_at	4	153047_at	3.5
141240_at	4	143232_at	4	144949_at	3	152956_at	3.5	152988_at	3.5	153428_at	4	152891_at	3.5
151967_at	3	154319_at	4	148407_at	3.5	152988_at	3.5	141261_at	4	146983_at	3	151805_at	3
152977_at	3.5	152608_at	-1	150944_at	3	144450_at	3.5	153339_at	4	141228_at	4	152550_at	3.5
141806_at	3	141237_at	4	150455_at	3	142293_at	3	152613_at	3.5	152904_at	3.5	154233_at	4
149768_s_at	3.5	141644_at	-1	154381_at	4	153047_at	3.5	144450_at	3.5	153001_at	3.5	152613_at	3.5
153437_at	4	154099_at	4	152352_at	3	144199_at	-1	152977_at	3.5	147904_at	3.5	154375_at	4
152988_at	3.5	142404_s_at	3.5	152722_at	3.5	155105_at	2.5	151805_at	3	141303_at	4	148407_at	3.5
155159_at	4	142336_at	3.5	154319_at	4	141234_at	4	142340_at	3.5	145348_at	4	152938_at	3.5
152613_at	3.5	142742_at	4	155159_at	4	145348_at	4	151967_at	3	144345_s_at	3	151967_at	3
142340_at	3.5	152428_at	3	141260_at	4	152613_at	3.5	141274_at	4	152367_at	-1	141234_at	4
152991_at	3.5	153309_at	3.5	147108_at	3	154991_at	2.5	154402_at	4	150944_at	3	150944_at	3
151730_at	4	153028_at	3.5	151967_at	3	153339_at	4	153437_at	4	152996_at	3.5	145348_at	4
154402_at	4	153001_at	3.5	141805_at	3	142340_at	3.5	152510_at	3	152694_at	3.5	152383_at	3
154086_at	4	141806_at	3	150041_at	3	141249_at	4	151562_at	-1	151361_at	4	141279_at	4
141271_at	4	141270_at	4	150713_at	4	154402_at	4	141303_at	4	152968_at	3.5	153027_at	3.5
141303_at	4	151361_at	4	141279_at	4	150944_at	3	152352_at	3	149768_s_at	3.5	151536_at	3.5
141274_at	4	152599_at	3.5	151893_at	3	152977_at	3.5	154086_at	4	153028_at	3.5	152971_at	3.5
141279_at	4	147552_at	3	155161_at	2	142367_at	3.5	151536_at	3.5	152978_at	3.5	152977_at	3.5
154103_at	4	151471_at	-1	141240_at	4	151805_at	3	155159_at	4	152999_at	3.5	152956_at	3.5
152352_at	3	AFFX-BioDn-5_at	-1	152429_at	3	151967_at	3	153027_at	3.5	154877_at	2.5	155159_at	4
144949_at	3	152661_at	2.53	153312_at	4	154381_at	4	144199_at	-1	153298_at	3.5	142367_at	3.5
151536_at	3.5	152613_at	3.5	153004_at	3.5	154865_at	2.5	141249_at	4	154397_at	4	152925_at	3.5
153027_at	3.5	154978_at	2.5	154865_at	2.5	153437_at	4	141279_at	4	152298_at	-1	147108_at	3
147108_at	3	152929_at	3.5	153047_at	3.5	151562_at	-1	152891_at	3.5	152611_at	3.5	141261_at	4
152510_at	3	152949_at	3.5	154233_at	4	152352_at	3	154233_at	4	152969_at	3.5	149735_at	3.5
152450_at	3	151940_at	3	152950_at	3.5	152383_at	3	149735_at	3.5	154238_at	4	152990_at	3.5
154233_at	4	153312_at	4	152999_at	3.5	151471_at	-1	142367_at	3.5	141221_at	4	141249_at	4
149735_at	3.5	154972_at	2.5	155114_at	2.5	141687_at	-1	141271_at	4	153012_at	3.5	152428_at	3
152866_at	3.5	154953_at	2.5	141204_at	4	141303_at	4	151730_at	4	151562_at	-1	152450_at	3
141249_at	4	151607_at	4	142742_at	4	151536_at	3.5	151471_at	-1	154967_at	2.5	141265_at	4
142367_at	3.5	152970_at	3.5	142926_at	4	154233_at	4	152450_at	3	141260_at	4	151955_at	3
152891_at	3.5	152881_at	3.5	152510_at	3	149735_at	3.5	154103_at	4	152229_at	1.2	152510_at	3
142639_at	3	152741_at	3.5	152937_at	3.5	152318_at	3	147108_at	3	152450_at	3	152949_at	3.5
151955_at	3	152395_at	3	152949_at	3.5	153027_at	3.5	152991_at	3.5	152146_at	3	152889_at	3.5
152967_at	3.5	153031_at	3.5	154340_at	4	154086_at	4	151955_at	3	141304_at	4	144949_at	3
152383_at	3	142744_at	4	152661_at	2.53	155159_at	4	144949_at	3	154192_at	4	144450_at	3.5
141265_at	4	142367_at	3.5	152891_at	3.5	151789_at	3	152383_at	3	141207_at	2.5	141271_at	4
141835_s_at	2.5	148530_at	3	141237_at	4	152991_at	3.5	141265_at	4	151794_at	3	153312_at	4
148527_at	3	155090_at	2.5	147904_at	3.5	141279_at	4	152866_at	3.5	151971_at	3	154103_at	4
151789_at	3	150821_at	-1	151805_at	3	152949_at	3.5	152318_at	3	152573_at	-1	154578_at	2.5
152318_at	3	152318_at	3	141226_at	4	151730_at	4	151789_at	3	151539_at	3.5	151730_at	4
151539_at	3.5	148921_at	4	142245_at	-1	141271_at	4	152990_at	3.5	152395_at	3	152866_at	3.5
151893_at	3	147316_at	3.5	152328_at	3	151955_at	3	151539_at	3.5	151730_at	4	151562_at	-1
152949_at	3.5	154578_at	2.5	152694_at	3.5	154103_at	4	152949_at	3.5	151716_s_at	2.5	152328_at	3
152990_at	3.5	151805_at	3	153027_at	3.5	151539_at	3.5	152967_at	3.5	142404_s_at	3.5	152200_at	3
152200_at	3	152229_at	1.2	154375_at	4	144949_at	3	142639_at	3	152479_at	-1	152967_at	3.5
152969_at	3.5	148694_at	4	152188_at	3	152450_at	3	141835_s_at	2.5	141687_at	-1	151792_at	3
141268_at	-1	152550_at	3.5	152875_at	3.5	147108_at	3	141268_at	-1	142669_at	4	152318_at	3
152889_at	3.5	152694_at	3.5	152935_at	3.5	147552_at	3	152573_at	-1	148407_at	3.5	144199_at	-1
152428_at	3	152799_at	3.5	148527_at	3	152736_at	-1	150944_at	3	151664_at	4	151539_at	3.5
150455_at	3	152978_at	3.5	153288_at	3.5	141265_at	4	152889_at	3.5	151792_at	3	141644_at	-1
150944_at	3	152553_at	3.5	147552_at	3	151940_at	3	154381_at	4	152085_at	3	151940_at	3
154578_at	2.5	152934_at	3.5	142350_at	3.5	152866_at	3.5	154578_at	2.5	152501_at	3	142639_at	3
154381_at	4	151533_at	3.5	151940_at	3	154578_at	2.5	152428_at	3	143035_at	2.5	152969_at	3.5
147552_at	3	141249_at	4	152969_at	3.5	153028_at	3.5	147552_at	3	152661_at	2.53	142742_at	4
152923_at	3.5	151716_s_at	2.5	152988_at	3.5	142639_at	3	152200_at	3	142367_at	3.5	154381_at	4
143035_at	2.5	153027_at	3.5	151955_at	3	152967_at	3.5	154011_at	-1	155035_at	2.5	152991_at	3.5
154101_at	4	154056_at	4	141268_at	-1	141268_at	-1	148527_at	3	154406_at	4	155114_at	2.5
155114_at	2.5	152557_at	3.5	142555_at	2.5	152889_at	3.5	152969_at	3.5	154884_at	2.5	152736_at	-1
142555_at	2.5	155161_at	2	151533_at	3.5	148527_at	3	152923_at	3.5	155090_at	2.5	151471_at	-1
153312_at	4	142494_at	3.5	141254_at	4	151893_at	3	151893_at	3	155154_at	4	148527_at	3
154989_at	2.5	154279_at	4	141303_at	4	141835_s_at	2.5	155114_at	2.5	154279_at	4	141268_at	-1
141805_at	3	150041_at	3	154578_at	2.5	152428_at	3	153312_at	4	154943_at	2.95	151893_at	3
151940_at	3	152999_at	3.5	152901_at	3.5	151792_at	3	154989_at	2.5	154381_at	4	152611_at	3.5
151564_at	3.5	152298_at	-1	152994_at	3.5	152573_at	-1	151940_at	3	152934_at	3.5	153028_at	3.5
152936_at	3.5	151955_at	3	152778_at	3.5	154011_at	-1	143035_at	2.5	152428_at	3	152573_at	-1
152611_at	3.5	141279_at	4	152942_at	3.5	142908_at	2.5	141805_at	3	152977_at	3.5	143035_at	2.5
152942_at	3.5	141265_at	4	152318_at	3	152328_at	3	154707_at	-1	152442_at	3	141835_s_at	2.5
148922_at	4	145388_at	2.5	152381_at	3	154101_at	4	150455_at	3	153008_at	3.5	154865_at	2.5
148716_at	3	153056_at	1.2	151564_at	3.5	141304_at	4	148922_at	4	151893_at	3	154989_at	2.5
141328_at	4	152993_at	3.5	152200_at	3	152200_at	3	154865_at	2.5	152938_at	3.5	141254_at	4
155057_at	2.5	154898_at	2.5	152450_at	3	148716_at	3	152611_at	3.5	141338_at	4	152395_at	3
144055_at	3.5	151536_at	3.5	148381_r_at	-1	152969_at	3.5	142555_at	2.5	141644_at	-1	152778_at	3.5
142742_at	4	152379_at	-1	144055_at	3.5	141805_at	3	152936_at	3.5	151686_s_at	1.2	142404_s_at	3.5
152381_at	3	147904_at	3.5	152936_at	3.5	155114_at	2.5	151792_at	3	154972_at	2.5	152936_at	3.5
151792_at	3	152171_at	3	152991_at	3.5	148922_at	4	152942_at	3.5	144450_at	3.5	152942_at	3.5
154865_at	2.5	154884_at	2.5	152866_at	3.5	148381_r_at	-1	148381_r_at	-1	154186_at	4	144345_s_at	3
141254_at	4	152188_at	3	152894_at	3.5	153312_at	4	154101_at	4	144055_at	3.5	152923_at	3.5
152894_at	3.5	154317_at	1.2	143035_at	2.5	154989_at	2.5	151564_at	3.5	141816_at	3	152894_at	3.5
155089_at	2.5	150812_at	-1	142639_at	3	AFFX-BioDn-5_at	-1	152736_at	-1	142245_at	-1	148381_r_at	-1
151136_r_at	-1	148407_at	3.5	152736_at	-1	150455_at	3	153028_at	3.5	154934_at	2.5	AFFX-BioDn-5_at	-1
148381_r_at	-1	153047_at	3.5	141261_at	4	144055_at	3.5	142742_at	4	152343_at	3	150455_at	3
153028_at	3.5	151539_at	3.5	151136_r_at	-1	152923_at	3.5	152381_at	3	147452_at	4	141304_at	4
151717_s_at	2.5	141805_at	3	141207_at	2.5	141328_at	4	152894_at	3.5	142293_at	3	147552_at	3
152429_at	3	148922_at	4	152343_at	3	152661_at	2.53	155089_at	2.5	141203_at	4	152381_at	3
141203_at	4	142867_at	2.5	152619_at	-1	154349_at	1.2	141254_at	4	152866_at	3.5	154011_at	-1
141259_at	4	144251_at	3.5	141288_at	4	143035_at	2.5	AFFX-BioDn-5_at	-1	145053_at	1.2	152146_at	3
141252_at	4	149451_at	-1	154994_at	2.5	154707_at	-1	148716_at	3	154989_at	2.5	155089_at	2.5
141207_at	2.5	154969_at	2.5	154707_at	-1	142555_at	2.5	155057_at	2.5	144949_at	3	154101_at	4
152343_at	3	153044_at	3.5	151717_s_at	2.5	151564_at	3.5	141328_at	4	151675_s_at	-1	142908_at	2.5
154997_at	2.5	152768_at	3.5	154147_at	4	155161_at	2	151136_r_at	-1	149596_at	3.5	141805_at	3
152328_at	3	141268_at	-1	151792_at	3	152996_at	3.5	144055_at	3.5	152437_at	3	148922_at	4
155161_at	2	148381_r_at	-1	152939_at	3.5	152936_at	3.5	151717_s_at	2.5	152599_at	3.5	152343_at	3
152395_at	3	152973_at	3.5	155089_at	2.5	151706_s_at	2.5	152328_at	3	151136_r_at	-1	151564_at	3.5
152915_at	3.5	152853_at	2	154030_at	4	152611_at	3.5	155161_at	2	141202_at	4	142890_at	2.5
154994_at	2.5	151562_at	-1	141233_at	4	152942_at	3.5	152343_at	3	145317_at	-1	152442_at	3
152501_at	3	152573_at	-1	152085_at	3	155057_at	2.5	152429_at	3	155012_at	2.5	142555_at	2.5
154030_at	4	142878_at	2.5	154011_at	-1	141207_at	2.5	141203_at	4	151940_at	3	141328_at	4
155121_at	2.5	152367_at	-1	141265_at	4	141252_at	4	152395_at	3	154578_at	2.5	152501_at	3
152778_at	3.5	153049_at	1.2	152395_at	3	154962_at	2.5	141259_at	4	142142_at	3	155057_at	2.5
155154_at	4	154411_at	4	152889_at	3.5	142742_at	4	154994_at	2.5	152937_at	3.5	148716_at	3
152442_at	3	153326_at	1.2	147452_at	4	155089_at	2.5	141252_at	4	151947_at	3	144055_at	3.5
151120_at	2.5	152450_at	3	141328_at	4	152381_at	3	155121_at	2.5	151564_at	3.5	153031_at	3.5
142908_at	2.5	142293_at	3	152611_at	3.5	152894_at	3.5	152778_at	3.5	154325_at	-1	154970_at	2.5
155129_at	2.5	152977_at	3.5	148922_at	4	141254_at	4	141207_at	2.5	152923_at	3.5	151717_s_at	2.5
141304_at	4	155114_at	2.5	154101_at	4	151136_r_at	-1	152419_at	-1	141288_at	4	155121_at	2.5
144345_s_at	3	155159_at	4	154855_at	1.2	141259_at	4	152915_at	3.5	152093_at	1.5	153044_at	3.5
147452_at	4	152966_at	3.5	155154_at	4	154997_at	2.5	154997_at	2.5	153003_at	3.5	154934_at	2.5
152661_at	2.53	147108_at	3	AFFX-CreX-5_at	-1	155090_at	2.5	152501_at	3	153288_at	3.5	155090_at	2.5
142883_at	2.5	142825_s_at	1.2	141304_at	4	141290_at	4	151120_at	2.5	154991_at	2.5	145488_at	2.5
142890_at	2.5	152442_at	3	155121_at	2.5	141233_at	4	154030_at	4	154970_at	2.5	141207_at	2.5
141233_at	4	142886_at	2.5	152154_at	3	154970_at	2.5	152479_at	-1	141252_at	4	152429_at	3
142404_s_at	3.5	141234_at	4	152229_at	1.2	152229_at	1.2	141687_at	-1	154014_at	4	152229_at	1.2
152146_at	3	154375_at	4	154989_at	2.5	152778_at	3.5	152619_at	-1	152950_at	3.5	141252_at	4
152996_at	3.5	152956_at	3.5	151120_at	2.5	154918_at	2.5	142908_at	2.5	150416_at	3	152915_at	3.5
144199_at	-1	152938_at	3.5	144345_s_at	3	152343_at	3	152442_at	3	141814_at	3	154967_at	2.5
154948_at	2.5	151967_at	3	145488_at	2.5	155121_at	2.5	155129_at	2.5	141254_at	4	142883_at	2.5
151240_r_at	-1	153066_at	1.2	152501_at	3	154994_at	2.5	141304_at	4	152991_at	3.5	152479_at	-1
153065_at	3.5	141814_at	3	154970_at	2.5	151717_s_at	2.5	155154_at	4	142639_at	3	152114_at	3
154934_at	2.5	155024_at	2.5	155084_at	2.5	141203_at	4	142883_at	2.5	154872_at	2.5	155161_at	2
152939_at	3.5	145994_at	2.5	142890_at	2.5	152429_at	3	142890_at	2.5	141328_at	4	154948_at	2.5
155090_at	2.5	155125_at	2.5	151240_r_at	-1	152619_at	-1	144345_s_at	3	142911_at	2.5	154707_at	-1
154967_at	2.5	146983_at	3	152146_at	3	154030_at	4	147452_at	4	152970_at	3.5	154997_at	2.5
154879_at	2.5	151503_at	3	141203_at	4	151684_i_at	-1	152661_at	2.53	152550_at	3.5	141259_at	4
145488_at	2.5	145348_at	4	155090_at	2.5	152395_at	3	142404_s_at	3.5	152608_at	-1	155154_at	4
151471_at	-1	141271_at	4	148716_at	3	141218_at	4	152146_at	3	152381_at	3	154994_at	2.5
153031_at	3.5	152357_at	-1	154934_at	2.5	152915_at	3.5	154948_at	2.5	154707_at	-1	141203_at	4
152085_at	3	152147_at	-1	155057_at	2.5	154948_at	2.5	151240_r_at	-1	145489_at	4	152154_at	3
152114_at	3	152925_at	3.5	154872_at	2.5	152939_at	3.5	152996_at	3.5	152925_at	3.5	152085_at	3
142856_at	2.5	142890_at	2.5	154965_at	2.5	152419_at	-1	141233_at	4	154949_at	2.5	154918_at	2.5
149596_at	3.5	154888_at	2.5	155105_at	2.5	154972_at	2.5	154934_at	2.5	154983_at	2.5	151120_at	2.5
155088_at	2.5	152967_at	3.5	152923_at	3.5	142890_at	2.5	153065_at	3.5	141234_at	4	152996_at	3.5
152154_at	3	154855_at	1.2	152915_at	3.5	152501_at	3	154967_at	2.5	144962_at	2.5	152939_at	3.5
145994_at	2.5	145625_f_at	1.7	154997_at	2.5	153034_at	3.5	154855_at	1.2	142856_at	2.5	152661_at	2.53
154970_at	2.5	154994_at	2.5	155088_at	2.5	152896_at	1.2	145488_at	2.5	141812_at	3	141687_at	-1
153034_at	3.5	148319_at	-1	154918_at	2.5	152479_at	-1	152229_at	1.2	141257_at	4	151136_r_at	-1
141260_at	4	151596_s_at	1.2	155129_at	2.5	154978_at	2.5	152939_at	3.5	155092_at	2.5	153065_at	3.5
141288_at	4	152447_at	-1	152428_at	3	142883_at	2.5	152085_at	3	151727_s_at	4	149596_at	3.5
153044_at	3.5	154948_at	2.5	152896_at	1.2	151120_at	2.5	154879_at	2.5	152896_at	1.2	152439_at	3
154872_at	2.5	152218_at	1.1	153065_at	3.5	154855_at	1.2	153031_at	3.5	152967_at	3.5	154030_at	4
154918_at	2.5	154934_at	2.5	152419_at	-1	145994_at	2.5	152114_at	3	152077_at	1.2	141260_at	4
154965_at	2.5	151922_at	3	142856_at	2.5	153031_at	3.5	155090_at	2.5	153070_at	1.2	154972_at	2.5
151503_at	3	154852_at	-1	154991_at	2.5	155154_at	4	149596_at	3.5	154855_at	1.2	155129_at	2.5
152736_at	-1	154875_at	2.5	152218_at	1.1	151557_i_at	3.5	142856_at	2.5	152915_at	3.5	154991_at	2.5
141644_at	-1	154989_at	2.5	152442_at	3	145388_at	2.5	155088_at	2.5	150801_at	2.5	154872_at	2.5
152880_at	3.5	141835_s_at	2.5	145388_at	2.5	155129_at	2.5	152154_at	3	152439_at	3	150416_at	3
154972_at	2.5	152923_at	3.5	152996_at	3.5	152442_at	3	151675_s_at	-1	153056_at	1.2	142142_at	3
152439_at	3	155058_at	2.5	142883_at	2.5	142404_s_at	3.5	152896_at	1.2	149333_at	-1	142856_at	2.5
155105_at	2.5	153003_at	3.5	141259_at	4	144345_s_at	3	153034_at	3.5	152114_at	3	154962_at	2.5
155084_at	2.5	154965_at	2.5	152479_at	-1	147452_at	4	AFFX-CreX-5_at	-1	154978_at	2.5	154879_at	2.5
154991_at	2.5	151794_at	3	154879_at	2.5	151240_r_at	-1	141260_at	4	142555_at	2.5	151240_r_at	-1
145388_at	2.5	152783_at	2	152880_at	3.5	154879_at	2.5	141288_at	4	151964_at	3	141233_at	4
AFFX-BioDn-5_at	-1	155149_at	2.5	155149_at	2.5	154406_at	4	154872_at	2.5	155129_at	2.5	152619_at	-1
150546_at	2.5	154707_at	-1	153034_at	3.5	152146_at	3	153032_at	1.2	155089_at	2.5	AFFX-CreX-5_at	-1
141816_at	3	151240_r_at	-1	152114_at	3	154953_at	2.5	152439_at	3	AFFX-BioC-5_at	-1	155088_at	2.5
155149_at	2.5	154889_at	2.5	153031_at	3.5	141260_at	4	152880_at	3.5	152510_at	3	141288_at	4
142878_at	2.5	141254_at	4	154962_at	2.5	154934_at	2.5	145994_at	2.5	141249_at	4	142875_at	2.5
155091_at	2.5	142142_at	3	152933_at	3.5	153064_at	3.5	154631_at	-1	142917_at	2.5	154855_at	1.2
154962_at	2.5	154103_at	4	153064_at	3.5	153065_at	3.5	153044_at	3.5	154017_at	-1	145994_at	2.5
150801_at	2.5	155040_at	2.5	154978_at	2.5	145488_at	2.5	154965_at	2.5	154865_at	2.5	155105_at	2.5
151562_at	-1	152146_at	3	142404_s_at	3.5	151675_s_at	-1	154970_at	2.5	141279_at	4	155092_at	2.5
154978_at	2.5	152154_at	3	151675_s_at	-1	153044_at	3.5	150546_at	2.5	152888_at	3.5	152367_at	-1
152782_at	2	151823_at	1.25	149596_at	3.5	153093_at	1.2	155084_at	2.5	154962_at	2.5	152896_at	1.2
154149_at	2.5	152971_at	3.5	153044_at	3.5	154967_at	2.5	141816_at	3	151240_r_at	-1	151503_at	3
154884_at	2.5	154327_at	1.2	154149_at	2.5	154884_at	2.5	155091_at	2.5	154875_at	2.5	151675_s_at	-1
153064_at	3.5	151859_at	1.2	154826_at	-1	152154_at	3	151503_at	3	151706_s_at	2.5	149333_at	-1
154941_at	2.5	151730_at	4	149333_at	-1	141288_at	4	154826_at	-1	141208_at	4	151706_s_at	2.5
152933_at	3.5	152969_at	3.5	141252_at	4	151503_at	3	150801_at	2.5	154826_at	-1	152880_at	3.5
154707_at	-1	154011_at	-1	154631_at	-1	152085_at	3	153064_at	3.5	153095_at	3.5	141816_at	3
152573_at	-1	155121_at	2.5	152782_at	2	152367_at	-1	154918_at	2.5	148922_at	4	154014_at	4
151706_s_at	2.5	152439_at	3	150801_at	2.5	154965_at	2.5	141218_at	4	142890_at	2.5	144962_at	2.5
151169_at	-1	155035_at	2.5	152439_at	3	155088_at	2.5	152933_at	3.5	153064_at	3.5	152933_at	3.5
